# Supplementary material for: Investigating the rise of Omicron variant through genomic surveillance of SARS-CoV-2 infections in a highly vaccinated university population
Source: Microb Genom. 2024 Feb 9;10(2):001194. doi: 10.1099/mgen.0.001194 (PMC10926704; doi:10.1099/mgen.0.001194)
Supplement: Supplementary material 1 [file mgen-10-1194-s001.xlsx]

## Sheet: Table S1
Table S1. BaTS Results by Country for Delta and Omicron samples.
	Delta	Omicron
Aruba	0.998
Australia		0.803
Bahrain		0.821
Bangladesh		2.422
Belgium	0.169	0.221
Belize		0.077
Bonaire (Netherlands)		0.067
Brazil		1.285
Canada	2.427	3.217
Chile		0.183
Colombia	0.146	0.217
Costa Rica		0.053
Croatia		0.092
Curacao (Netherlands)		0.127
Czech Republic		0.854
Denmark		0.224
Ecuador		0.054
France		0.251
Germany	0.661	4.361
India		16.077
Indonesia		0.154
Ireland		0.536
Israel		0.268
Kenya		0.127
Liechtenstein		0.062
Luxembourg		0.133
Malaysia		0.12
Mauritius		0.059
Mexico		0.28
Morocco		1.545
Netherlands		5.732
New Zealand		0.057
Nigeria		0.063
Norway		0.052
Panama		1.532
Poland		22.089
Saudi Arabia		0.061
Singapore		0.677
Slovenia	1	0.348
South Korea		0.815
Spain		2.102
Sweden		1.139
Thailand		0.489
Turkey	0.999
Uganda		0.058
United Kingdom		31.501
USA	249.228	119.341
Total	255.628	220.746
Description: All summed Parsimony-Score (PS) differences >=0.05. Clustering analysis results using parsimony-score based method for all countries with PS inferred connections to Purdue. Table displays results for both Delta and Omicron variant analyses.

## Sheet: Table S2
Table S2. BaTS Results by state for US Country for Delta and Omicron samples.
	Delta	Omicron
Alabama		2.829
Arizona	1.346	2.73
Arkansas		1.1
California	11.513	18.269
Colorado	3.105	8.384
Connecticut	1.723	0.435
Delaware	0.16	1.131
Florida	2.74	2.994
Georgia	2.021	1.518
Idaho	0.054
Illinois	25.17	10.074
Indiana	142.228	14.096
Iowa	0.179	1.402
Kansas	0.331	0.06
Kentucky	3.707	0.297
Louisiana		0.171
Maine	0.231
Maryland	0.368	0.929
Massachusetts	4.929	3.089
Michigan	7.987	4.582
Minnesota	2.465	1.61
Missouri	0.779	0.629
Montana	1.156	0.101
Nebraska	0.141	0.374
Nevada	0.487	0.159
New Jersey	0.565	1.031
New Mexico		0.187
New York	2.355	5.856
North Carolina	1.584	2.962
North Dakota	1.181	1.004
Ohio	11.114	0.97
Oklahoma	0.145	1.261
Oregon	1.36	5.393
Pennsylvania	2.007	1.233
Puerto Rico		0.066
Rhode Island	0.263	0.283
South Carolina	1.176	0.599
Tennessee	3.874	9.544
Texas	1.561	5.035
Utah	0.354	1.18
Vermont		0.614
Virginia	1.039	1.289
Washington	2.203	0.899
Washington (DC)		0.087
West Virginia	0.734	0.47
Wisconsin	4.816	2.064
Wyoming	0.077	0.351
Total	249.228	119.341
Description: All summed Parsimony-Score (PS) differences >=0.05. Clustering analysis results using parsimony-score based method for U.S. states with PS inferred connections to Purdue. Table displays results for both Delta and Omicron variant analyses.

## Sheet: Table S3
Table S3. Cluster Analyses: Delta.
Cluster Number	Internal ID	Number of Purdue Taxa	Total Number of Taxa	Nucleotide Patterns	Substitution Model	Clock Model	Population Model
1	001	1	110	481	HKY+G+I	Strict	Constant
2	002_003_004_005_006	6	438	5462	HKY+G+I	Strict	Constant
3	007_008_009_010	6	381	5178	HKY+G+I	Strict	Constant
4	011_012_013_014_015_016_017_018_019	11	796	7330	HKY+G+I	Strict	Constant
5	020_021	3	290	1230	HKY+G+I	Strict	Constant
6	022_023	6	230	2359	HKY+G+I	Strict	Constant
7	024_025_026_027_028	6	576	2558	HKY+G+I	Strict	Constant
8	029_030_031	9	234	1850	HKY+G+I	Strict	Constant
9	032	3	293	3348	HKY+G+I	Strict	Constant
10	033_034	4	178	2312	HKY+G+I	Strict	Constant
11	035_036_037_038_039_040	10	703	7904	HKY+G+I	Strict	Constant
12	041_042	13	691	5096	HKY+G+I	Strict	Constant
13	043_044_045_046_047_048	18	1362	9140	HKY+G+I	Strict	Constant
14	049_050_051	6	276	4192	HKY+G+I	Strict	Constant
15	052_053_054	7	588	7946	HKY+G+I	Strict	Constant
16	055_056_057	16	851	7452	HKY+G+I	Strict	Constant
17	058_059_060	31	346	1767	HKY+G+I	Strict	Constant
18	061_062	8	102	986	HKY+G+I	Strict	Constant
19	063	32	1627	8588	HKY+G+I	Strict	Constant
20	064_065	39	607	4971	HKY+G+I	Strict	Constant
21	066	3	237	1662	HKY+G+I	Strict	Constant
22	067	11	1175	6112	HKY+G+I	Strict	Constant
23	068	11	1094	5477	HKY+G+I	Strict	Constant
24	069	20	240	2706	HKY+G+I	Strict	Constant
25	070	7	556	6505	HKY+G+I	Strict	Constant
26	071	22	712	4526	HKY+G+I	Strict	Constant
27	072	29	1107	8315	HKY+G+I	Strict	Constant
Description: Information about each cluster analysis (substitution model, demographic model, number of sequences).

## Sheet: Table S4
Table S4. Cluster Analyses: Omicron.
Cluster Number	Internal ID	Number of Purdue Taxa	Total Number of Taxa	Nucleotide Patterns	Substitution Model	Clock Model	Population Model
1	001		1939	5699	HKY+G	strict	constant
2	002	19	967	6208	HKY+G+I	strict	constant
3	003	20	1225	11357	HKY+G+I	strict	constant
4	004	19	881	5390	HKY+G+I	strict	constant
5	005	13	612	7660	HKY+G+I	strict	constant
6	006	16	2020	5934	HKY+G	strict	constant
7	007	17	2031	6935	HKY+G	strict	constant
8	008	12	1161	8969	HKY+G	strict	constant
9	009	17	1159	7640	HKY+G+I	strict	constant
10	010	18	1072	7989	HKY+G+I	strict	constant
11	011a	11	1418	9816	HKY+G	strict	constant
12	011b	12	1858	12471	HKY+G	strict	constant
13	012	12	513	3849	HKY+G+I	strict	constant
14	013	16	1498	10142	HKY+G	strict	constant
15	014	7	1071	3025	HKY+G	strict	constant
16	015	11	1228	6817	HKY+G+I	strict	constant
17	016	22	748	9004	HKY+G+I	strict	constant
18	017	12	1153	7276	HKY+G+I	strict	constant
19	018	9	969	10627	HKY+G	strict	constant
20	019	8	904	4760	HKY+G	strict	constant
21	020	17	2047	11557	HKY+G	strict	constant
22	021	4	255	4332	HKY+G+I	strict	constant
23	022	8	554	5774	HKY+G	strict	constant
24	023	12	1786	7693	HKY+G	strict	constant
25	024a	3	2325	1705	HKY+G	strict	constant
26	024b	11	743	12273	HKY+G+I	strict	constant
27	025	8	731	7496	HKY+G+I	strict	constant
28	026a	3	97	3167	HKY+G+I	strict	constant
29	026b	1	94	4380	HKY+G+I	strict	constant
30	026c	1	617	264	HKY+G	strict	constant
31	026d	2	90	1427	HKY+G+I	strict	constant
32	026e	2	95	2851	HKY+G+I	strict	constant
33	026f	2	2606	626	HKY+G	strict	constant
34	027	4	246	1930	HKY+G+I	strict	constant
35	028	4	301	6509	HKY+G+I	strict	constant
36	029a	4	519	3366	HKY+G+I	strict	constant
37	029b	5	532	3031	HKY+G+I	strict	constant
38	030a	1	1026	236	HKY+G	strict	constant
39	030b	1	71	736	HKY+G+I	strict	constant
40	030c	1	165	720	HKY+G+I	strict	constant
41	030d	1	267	312	HKY+G+I	strict	constant
42	031	6	833	4624	HKY+G	strict	constant
43	032	4	459	5589	HKY+G+I	strict	constant
44	033	2	153	4565	HKY+G+I	strict	constant
45	034	12	110	4845	HKY+G+I	strict	constant
46	035	5	468	5947	HKY+G+I	strict	constant
47	036	4	1293	5738	HKY+G	strict	constant
48	037	4	213	2863	HKY+G+I	strict	constant
49	038a	1	84	1206	HKY+G+I	strict	constant
50	038b	1	2383	273	HKY+G	strict	constant
51	039a	2	440	4292	HKY+G+I	strict	constant
52	039b	3	408	2177	HKY+G+I	strict	constant
53	040	1	2172	348	HKY+G	strict	constant
54	041	2	184	2737	HKY+G+I	strict	constant
55	042	4	236	4449	HKY+G+I	strict	constant
56	043	2	137	3961	HKY+G+I	strict	constant
57	044	5	637	7559	HKY+G	strict	constant
58	045	4	150	3843	HKY+GI	strict	constant
59	046a	1	2347	327	HKY+G	strict	constant
60	046b	1	88	2383	HKY+G+I	strict	constant
61	047	2	150	5394	HKY+G+I	strict	constant
62	048a	1	2387	324	HKY+G	strict	constant
63	048b	2	164	2011	HKY+G+I	strict	constant
64	049a	1	92	3757	HKY+G+I	strict	constant
65	049b	1	2065	306	HKY+G	strict	constant
66	049c	2	359	489	KHY+G+I	strict	constant
Description: Information about each cluster analysis (substitution model, demographic model, number of sequences).

## Sheet: Table S5
Table S5. Cluster Sequences: Delta.
Cluster Number	Internal ID	Sequences
1	001	hCoV-19/USA/IN-LH000111869/2021|EPI_ISL_5736581|USA|Indiana|2021-08-23
2	002_003_004_005_006	hCoV-19/USA/IN-LH000192871/2021|EPI_ISL_6425542|USA|Indiana|2021-10-31
		hCoV-19/USA/IN-LH000200590/2021|EPI_ISL_4170396|USA|Indiana|2021-08-23
		hCoV-19/USA/IN-LH000192422/2021|EPI_ISL_5686508|USA|Indiana|2021-10-14
		hCoV-19/USA/IN-LH000214622/2021|EPI_ISL_7899640|USA|Indiana|2021-11-30
		hCoV-19/USA/IN-LH000192618/2021|EPI_ISL_6566727|USA|Indiana|2021-11-03
		hCoV-19/USA/IN-LH000192765/2021|EPI_ISL_5686455|USA|Indiana|2021-10-08
3	007_008_009_010	hCoV-19/USA/IN-LH000192497/2021|EPI_ISL_5686478|USA|Indiana|2021-10-10
		hCoV-19/USA/IN-LH000192951/2021|EPI_ISL_6425534|USA|Indiana|2021-10-29
		hCoV-19/USA/IN-LH000202565/2021|EPI_ISL_5694687|USA|Indiana|2021-09-03
		hCoV-19/USA/IN-LH000192658/2021|EPI_ISL_5686486|USA|Indiana|2021-10-10
		hCoV-19/USA/IN-LH000192842/2021|EPI_ISL_5686507|USA|Indiana|2021-10-12
		hCoV-19/USA/IN-LH000202593/2021|EPI_ISL_5694569|USA|Indiana|2021-09-22
4	011_012_013_014_015_016_017_018_019	hCoV-19/USA/IN-LH000192592/2021|EPI_ISL_6425539|USA|Indiana|2021-10-30
		hCoV-19/USA/IN-LH000202553/2021|EPI_ISL_4551258|USA|Indiana|2021-09-13
		hCoV-19/USA/IN-LH000192890/2021|EPI_ISL_5694709|USA|Indiana|2021-10-18
		hCoV-19/USA/IN-LH000192634/2021|EPI_ISL_6566729|USA|Indiana|2021-11-04
		hCoV-19/USA/IN-LH000192885/2021|EPI_ISL_7039753|USA|Indiana|2021-11-05
		hCoV-19/USA/IN-LH000192942/2021|EPI_ISL_6566739|USA|Indiana|2021-11-07
		hCoV-19/USA/IN-LH000214703/2021|EPI_ISL_7812828|USA|Indiana|2021-12-02
		hCoV-19/USA/IN-LH000213547/2021|EPI_ISL_7478447|USA|Indiana|2021-11-19
		hCoV-19/USA/IN-LH000192777/2021|EPI_ISL_5778184|USA|Indiana|2021-10-18
		hCoV-19/USA/IN-LH000214650/2021|EPI_ISL_7624373|USA|Indiana|2021-11-28
		hCoV-19/USA/IN-LH000214265/2021|EPI_ISL_7870503|USA|Indiana|2021-12-02
5	020_021	hCoV-19/USA/IN-LH000213925/2021|EPI_ISL_7624355|USA|Indiana|2021-11-22
		hCoV-19/USA/IN-LH000192834/2021|EPI_ISL_7040040|USA|Indiana|2021-11-11
		hCoV-19/USA/IN-LH000214330/2021|EPI_ISL_7478444|USA|Indiana|2021-11-19
6	022_023	hCoV-19/USA/IN-LH000213979/2021|EPI_ISL_7899651|USA|Indiana|2021-12-01
		hCoV-19/USA/IN-LH000214299/2021|EPI_ISL_7899656|USA|Indiana|2021-12-01
		hCoV-19/USA/IN-LH000214651/2021|EPI_ISL_7812815|USA|Indiana|2021-11-29
		hCoV-19/USA/IN-LH000214616/2021|EPI_ISL_7624361|USA|Indiana|2021-11-23
		hCoV-19/USA/IN-LH000099014/2021|EPI_ISL_4103588|USA|Indiana|2021-08-23
		hCoV-19/USA/IN-LH000192742/2021|EPI_ISL_5686446|USA|Indiana|2021-10-06
7	024_025_026_027_028	hCoV-19/USA/IN-LH000214621/2021|EPI_ISL_7624369|USA|Indiana|2021-11-28
		hCoV-19/USA/IN-LH000192435/2021|EPI_ISL_5694696|USA|Indiana|2021-10-14
		hCoV-19/USA/IN-LH000211421/2021|EPI_ISL_8206449|USA|Indiana|2021-12-21
		hCoV-19/USA/IN-LH000202451/2021|EPI_ISL_5694692|USA|Indiana|2021-09-09
		hCoV-19/USA/IN-LH000211073/2021|EPI_ISL_8208132|USA|Indiana|2021-12-20
		hCoV-19/USA/IN-LH000192965/2021|EPI_ISL_5694535|USA|Indiana|2021-09-30
8	029_030_031	hCoV-19/USA/IN-LH000192673/2021|EPI_ISL_5686423|USA|Indiana|2021-10-01
		hCoV-19/USA/IN-LH000202562/2021|EPI_ISL_5694555|USA|Indiana|2021-09-14
		hCoV-19/USA/IN-LH000192898/2021|EPI_ISL_6865064|USA|Indiana|2021-11-17
		hCoV-19/USA/IN-LH000192815/2021|EPI_ISL_5686521|USA|Indiana|2021-10-01
		hCoV-19/USA/IN-LH000214008/2021|EPI_ISL_7624364|USA|Indiana|2021-11-23
		hCoV-19/USA/IN-LH000216419/2022|EPI_ISL_9058995|USA|Indiana|2022-01-09
		hCoV-19/USA/IN-LH000213457/2021|EPI_ISL_7478445|USA|Indiana|2021-11-19
		hCoV-19/USA/IN-LH000214655/2021|EPI_ISL_7624368|USA|Indiana|2021-11-24
		hCoV-19/USA/IN-LH000213627/2021|EPI_ISL_7478451|USA|Indiana|2021-11-19
9	032	hCoV-19/USA/IN-LH000213977/2021|EPI_ISL_7899649|USA|Indiana|2021-12-01
		hCoV-19/USA/IN-LH000192880/2021|EPI_ISL_7039763|USA|Indiana|2021-11-05
		hCoV-19/USA/IN-LH000192476/2021|EPI_ISL_6865049|USA|Indiana|2021-11-17
10	033_034	hCoV-19/USA/IN-LH000192882/2021|EPI_ISL_7039969|USA|Indiana|2021-11-12
		hCoV-19/USA/IN-LH000192881/2021|EPI_ISL_5686529|USA|Indiana|2021-10-04
		hCoV-19/USA/IN-LH000214298/2021|EPI_ISL_7812834|USA|Indiana|2021-12-02
		hCoV-19/USA/IN-LH000214628/2021|EPI_ISL_7812811|USA|Indiana|2021-11-29
11	035_036_037_038_039_040	hCoV-19/USA/IN-LH000213473/2021|EPI_ISL_7478454|USA|Indiana|2021-11-19
		hCoV-19/USA/IN-LH000214001/2021|EPI_ISL_7624359|USA|Indiana|2021-11-22
		hCoV-19/USA/IN-LH000213740/2021|EPI_ISL_7624366|USA|Indiana|2021-11-23
		hCoV-19/USA/IN-LH000214120/2021|EPI_ISL_7812823|USA|Indiana|2021-12-03
		hCoV-19/USA/IN-LH000214097/2021|EPI_ISL_7899648|USA|Indiana|2021-12-01
		hCoV-19/USA/IN-LH000205957/2021|EPI_ISL_8206447|USA|Indiana|2021-12-21
		hCoV-19/USA/IN-LH000192663/2021|EPI_ISL_6566720|USA|Indiana|2021-11-02
		hCoV-19/USA/IN-LH000213988/2021|EPI_ISL_7624367|USA|Indiana|2021-11-24
		hCoV-19/USA/IN-LH000214696/2021|EPI_ISL_7899647|USA|Indiana|2021-11-30
		hCoV-19/USA/IN-LH000213760/2021|EPI_ISL_7812835|USA|Indiana|2021-11-30
12	041_042	hCoV-19/USA/IN-LH000192604/2021|EPI_ISL_6566728|USA|Indiana|2021-11-03
		hCoV-19/USA/IN-LH000214645/2021|EPI_ISL_7624363|USA|Indiana|2021-11-22
		hCoV-19/USA/IN-LH000214328/2021|EPI_ISL_6865050|USA|Indiana|2021-11-18
		hCoV-19/USA/IN-LH000192752/2021|EPI_ISL_7039767|USA|Indiana|2021-11-08
		hCoV-19/USA/IN-LH000192825/2021|EPI_ISL_5694706|USA|Indiana|2021-10-17
		hCoV-19/USA/IN-LH000192431/2021|EPI_ISL_5778187|USA|Indiana|2021-10-22
		hCoV-19/USA/IN-LH000192878/2021|EPI_ISL_5778180|USA|Indiana|2021-10-19
		hCoV-19/USA/IN-LH000192581/2021|EPI_ISL_7039784|USA|Indiana|2021-11-08
		hCoV-19/USA/IN-LH000202655/2021|EPI_ISL_4263173|USA|Indiana|2021-08-31
		hCoV-19/USA/IN-LH000214082/2021|EPI_ISL_7812830|USA|Indiana|2021-12-02
		hCoV-19/USA/IN-LH000192820/2021|EPI_ISL_6425524|USA|Indiana|2021-10-28
		hCoV-19/USA/IN-LH000192791/2021|EPI_ISL_5778166|USA|Indiana|2021-10-21
		hCoV-19/USA/IN-LH000192976/2021|EPI_ISL_5694695|USA|Indiana|2021-10-14
13	043_044_045_046_047_048	hCoV-19/USA/IN-LH000203587/2021|EPI_ISL_5694558|USA|Indiana|2021-09-20
		hCoV-19/USA/IN-LH000213720/2021|EPI_ISL_7899642|USA|Indiana|2021-11-30
		hCoV-19/USA/IN-LH000192923/2021|EPI_ISL_7624356|USA|Indiana|2021-11-22
		hCoV-19/USA/IN-LH000211018/2021|EPI_ISL_8206451|USA|Indiana|2021-12-20
		hCoV-19/USA/IN-LH000206038/2022|EPI_ISL_9121337|USA|Indiana|2022-01-07
		hCoV-19/USA/IN-LH000213725/2021|EPI_ISL_7624374|USA|Indiana|2021-11-29
		hCoV-19/USA/IN-LH000213917/2021|EPI_ISL_7899646|USA|Indiana|2021-11-30
		hCoV-19/USA/IN-LH000192582/2021|EPI_ISL_6865044|USA|Indiana|2021-11-16
		hCoV-19/USA/IN-LH000192775/2021|EPI_ISL_7039852|USA|Indiana|2021-11-10
		hCoV-19/USA/IN-LH000192806/2021|EPI_ISL_6566735|USA|Indiana|2021-11-06
		hCoV-19/USA/IN-LH000214672/2021|EPI_ISL_7812832|USA|Indiana|2021-12-02
		hCoV-19/USA/IN-LH000214440/2021|EPI_ISL_7478443|USA|Indiana|2021-11-19
		hCoV-19/USA/IN-LH000192654/2021|EPI_ISL_6566726|USA|Indiana|2021-11-03
		hCoV-19/USA/IN-LH000192814/2021|EPI_ISL_6566719|USA|Indiana|2021-11-02
		hCoV-19/USA/IN-LH000192766/2021|EPI_ISL_6865043|USA|Indiana|2021-11-17
		hCoV-19/USA/IN-LH000202666/2021|EPI_ISL_4552715|USA|Indiana|2021-09-02
		hCoV-19/USA/IN-LH000214283/2021|EPI_ISL_7812829|USA|Indiana|2021-12-02
		hCoV-19/USA/IN-LH000214667/2021|EPI_ISL_7624362|USA|Indiana|2021-11-23
14	049_050_051	hCoV-19/USA/IN-LH000202734/2021|EPI_ISL_5694691|USA|Indiana|2021-09-09
		hCoV-19/USA/IN-LH000202943/2021|EPI_ISL_4551825|USA|Indiana|2021-09-06
		hCoV-19/USA/IN-LH000202842/2021|EPI_ISL_4551735|USA|Indiana|2021-09-11
		hCoV-19/USA/IN-LH000202530/2021|EPI_ISL_4263172|USA|Indiana|2021-08-31
		hCoV-19/USA/IN-LH000213676/2021|EPI_ISL_6865051|USA|Indiana|2021-11-18
		hCoV-19/USA/IN-LH000192428/2021|EPI_ISL_5694686|USA|Indiana|2021-10-13
15	052_053_054	hCoV-19/USA/IN-LH000200606/2021|EPI_ISL_5694551|USA|Indiana|2021-08-22
		hCoV-19/USA/IN-LH000214775/2021|EPI_ISL_7899653|USA|Indiana|2021-12-01
		hCoV-19/USA/IN-LH000211085/2021|EPI_ISL_8561596|USA|Indiana|2021-12-16
		hCoV-19/USA/IN-LH000214057/2021|EPI_ISL_7812820|USA|Indiana|2021-11-30
		hCoV-19/USA/IN-LH000211286/2021|EPI_ISL_8206450|USA|Indiana|2021-12-20
		hCoV-19/USA/IN-LH000192914/2021|EPI_ISL_5778179|USA|Indiana|2021-10-19
		hCoV-19/USA/IN-LH000192943/2021|EPI_ISL_6595522|USA|Indiana|2021-11-04
16	055_056_057	hCoV-19/USA/IN-LH000192617/2021|EPI_ISL_7478436|USA|Indiana|2021-11-12
		hCoV-19/USA/IN-LH000192970/2021|EPI_ISL_6865062|USA|Indiana|2021-11-17
		hCoV-19/USA/IN-LH000192757/2021|EPI_ISL_7478439|USA|Indiana|2021-11-14
		hCoV-19/USA/IN-LH000211332/2021|EPI_ISL_8561593|USA|Indiana|2021-12-15
		hCoV-19/USA/IN-LH000214025/2021|EPI_ISL_7899641|USA|Indiana|2021-11-30
		hCoV-19/USA/IN-LH000192955/2021|EPI_ISL_6425533|USA|Indiana|2021-10-29
		hCoV-19/USA/IN-LH000192653/2021|EPI_ISL_7039758|USA|Indiana|2021-11-05
		hCoV-19/USA/IN-LH000214702/2021|EPI_ISL_7812825|USA|Indiana|2021-12-02
		hCoV-19/USA/IN-LH000214284/2021|EPI_ISL_7812833|USA|Indiana|2021-12-02
		hCoV-19/USA/IN-LH000192662/2021|EPI_ISL_7624352|USA|Indiana|2021-11-21
		hCoV-19/USA/IN-LH000213737/2021|EPI_ISL_7812812|USA|Indiana|2021-11-29
		hCoV-19/USA/IN-LH000213995/2021|EPI_ISL_7812818|USA|Indiana|2021-11-29
		hCoV-19/USA/IN-LH000211164/2021|EPI_ISL_7812836|USA|Indiana|2021-12-12
		hCoV-19/USA/IN-LH000192901/2021|EPI_ISL_7039922|USA|Indiana|2021-11-11
		hCoV-19/USA/IN-LH000192621/2021|EPI_ISL_6425530|USA|Indiana|2021-10-28
		hCoV-19/USA/IN-LH000214032/2021|EPI_ISL_7812819|USA|Indiana|2021-11-29
17	058_059_060	hCoV-19/USA/IN-LH000192911/2021|EPI_ISL_5778174|USA|Indiana|2021-10-20
		hCoV-19/USA/IN-LH000192652/2021|EPI_ISL_5778163|USA|Indiana|2021-10-21
		hCoV-19/USA/IN-LH000192643/2021|EPI_ISL_6425523|USA|Indiana|2021-10-27
		hCoV-19/USA/IN-LH000192839/2021|EPI_ISL_6566730|USA|Indiana|2021-11-04
		hCoV-19/USA/IN-LH000192809/2021|EPI_ISL_5778173|USA|Indiana|2021-10-20
		hCoV-19/USA/IN-LH000192818/2021|EPI_ISL_6566725|USA|Indiana|2021-11-03
		hCoV-19/USA/IN-LH000192434/2021|EPI_ISL_5686497|USA|Indiana|2021-10-13
		hCoV-19/USA/IN-LH000192427/2021|EPI_ISL_5778183|USA|Indiana|2021-10-18
		hCoV-19/USA/IN-LH000192807/2021|EPI_ISL_6425526|USA|Indiana|2021-10-28
		hCoV-19/USA/IN-LH000192979/2021|EPI_ISL_5778165|USA|Indiana|2021-10-21
		hCoV-19/USA/IN-LH000192844/2021|EPI_ISL_6566738|USA|Indiana|2021-11-08
		hCoV-19/USA/IN-LH000192830/2021|EPI_ISL_6425528|USA|Indiana|2021-10-28
		hCoV-19/USA/IN-LH000192983/2021|EPI_ISL_5778167|USA|Indiana|2021-10-21
		hCoV-19/USA/IN-LH000192804/2021|EPI_ISL_5778186|USA|Indiana|2021-10-24
		hCoV-19/USA/IN-LH000192872/2021|EPI_ISL_6566722|USA|Indiana|2021-11-02
		hCoV-19/USA/IN-LH000192629/2021|EPI_ISL_5778169|USA|Indiana|2021-10-21
		hCoV-19/USA/IN-LH000192913/2021|EPI_ISL_5778176|USA|Indiana|2021-10-20
		hCoV-19/USA/IN-LH000192985/2021|EPI_ISL_5778172|USA|Indiana|2021-10-20
		hCoV-19/USA/IN-LH000192651/2021|EPI_ISL_6865058|USA|Indiana|2021-11-15
		hCoV-19/USA/IN-LH000192584/2021|EPI_ISL_7040065|USA|Indiana|2021-11-11
		hCoV-19/USA/IN-LH000051428/2021|EPI_ISL_5778161|USA|Indiana|2021-10-21
		hCoV-19/USA/IN-LH000192838/2021|EPI_ISL_6566723|USA|Indiana|2021-11-03
		hCoV-19/USA/IN-LH000192975/2021|EPI_ISL_5778164|USA|Indiana|2021-10-21
		hCoV-19/USA/IN-LH000192989/2021|EPI_ISL_5778175|USA|Indiana|2021-10-20
		hCoV-19/USA/IN-LH000192816/2021|EPI_ISL_6566733|USA|Indiana|2021-11-06
		hCoV-19/USA/IN-LH000192622/2021|EPI_ISL_6425532|USA|Indiana|2021-10-29
		hCoV-19/USA/IN-LH000192774/2021|EPI_ISL_5778181|USA|Indiana|2021-10-19
		hCoV-19/USA/IN-LH000192608/2021|EPI_ISL_6425536|USA|Indiana|2021-10-29
		hCoV-19/USA/IN-LH000192776/2021|EPI_ISL_5778178|USA|Indiana|2021-10-19
		hCoV-19/USA/IN-LH000192661/2021|EPI_ISL_6566724|USA|Indiana|2021-11-03
		hCoV-19/USA/IN-LH000192962/2021|EPI_ISL_5778162|USA|Indiana|2021-10-21
18	061_062	hCoV-19/USA/IN-LH000192469/2021|EPI_ISL_5694543|USA|Indiana|2021-09-27
		hCoV-19/USA/IN-LH000192728/2021|EPI_ISL_5694538|USA|Indiana|2021-09-29
		hCoV-19/USA/IN-LH000203938/2021|EPI_ISL_5694540|USA|Indiana|2021-09-28
		hCoV-19/USA/IN-LH000192678/2021|EPI_ISL_5694536|USA|Indiana|2021-09-30
		hCoV-19/USA/IN-LH000214704/2021|EPI_ISL_7812831|USA|Indiana|2021-12-02
		hCoV-19/USA/IN-LH000203589/2021|EPI_ISL_5694568|USA|Indiana|2021-09-23
		hCoV-19/USA/IN-LH000192738/2021|EPI_ISL_5694545|USA|Indiana|2021-09-24
		hCoV-19/USA/IN-LH000204577/2021|EPI_ISL_5694557|USA|Indiana|2021-09-20
19	063	hCoV-19/USA/IN-LH000192991/2021|EPI_ISL_5694703|USA|Indiana|2021-10-17
		hCoV-19/USA/IN-LH000192874/2021|EPI_ISL_5778177|USA|Indiana|2021-10-20
		hCoV-19/USA/IN-LH000192758/2021|EPI_ISL_5778170|USA|Indiana|2021-10-21
		hCoV-19/USA/IN-LH000192837/2021|EPI_ISL_6566718|USA|Indiana|2021-11-02
		hCoV-19/USA/IN-LH000192846/2021|EPI_ISL_5694701|USA|Indiana|2021-10-15
		hCoV-19/USA/IN-LH000192988/2021|EPI_ISL_5694704|USA|Indiana|2021-10-17
		hCoV-19/USA/IN-LH000214626/2021|EPI_ISL_7624360|USA|Indiana|2021-11-23
		hCoV-19/USA/IN-LH000192933/2021|EPI_ISL_5694699|USA|Indiana|2021-10-15
		hCoV-19/USA/IN-LH000192675/2021|EPI_ISL_6425538|USA|Indiana|2021-10-30
		hCoV-19/USA/IN-LH000203851/2021|EPI_ISL_5686424|USA|Indiana|2021-10-03
		hCoV-19/USA/IN-LH000192632/2021|EPI_ISL_6566734|USA|Indiana|2021-11-06
		hCoV-19/USA/IN-LH000192974/2021|EPI_ISL_5694702|USA|Indiana|2021-10-17
		hCoV-19/USA/IN-LH000192628/2021|EPI_ISL_6425527|USA|Indiana|2021-10-28
		hCoV-19/USA/IN-LH000196369/2021|EPI_ISL_4264926|USA|Indiana|2021-08-25
		hCoV-19/USA/IN-LH000192823/2021|EPI_ISL_6425540|USA|Indiana|2021-10-30
		hCoV-19/USA/IN-LH000214272/2021|EPI_ISL_7899652|USA|Indiana|2021-12-01
		hCoV-19/USA/IN-LH000192771/2021|EPI_ISL_6425529|USA|Indiana|2021-10-28
		hCoV-19/USA/IN-LH000192827/2021|EPI_ISL_6425535|USA|Indiana|2021-10-29
		hCoV-19/USA/IN-LH000203558/2021|EPI_ISL_5694542|USA|Indiana|2021-09-27
		hCoV-19/USA/IN-LH000192956/2021|EPI_ISL_6425525|USA|Indiana|2021-10-28
		hCoV-19/USA/IN-LH000211339/2021|EPI_ISL_8561594|USA|Indiana|2021-12-15
		hCoV-19/USA/IN-LH000192455/2021|EPI_ISL_5686494|USA|Indiana|2021-10-11
		hCoV-19/USA/IN-LH000192505/2021|EPI_ISL_7039998|USA|Indiana|2021-11-10
		hCoV-19/USA/IN-LH000203568/2021|EPI_ISL_5694541|USA|Indiana|2021-09-27
		hCoV-19/USA/IN-LH000192649/2021|EPI_ISL_6865048|USA|Indiana|2021-11-16
		hCoV-19/USA/IN-LH000192822/2021|EPI_ISL_7040054|USA|Indiana|2021-11-11
		hCoV-19/USA/IN-LH000203559/2021|EPI_ISL_5694546|USA|Indiana|2021-09-27
		hCoV-19/USA/IN-LH000192751/2021|EPI_ISL_5686447|USA|Indiana|2021-10-06
		hCoV-19/USA/IN-LH000192466/2021|EPI_ISL_6425541|USA|Indiana|2021-10-31
		hCoV-19/USA/IN-LH000192973/2021|EPI_ISL_6865063|USA|Indiana|2021-11-17
		hCoV-19/USA/IN-LH000211300/2021|EPI_ISL_8208131|USA|Indiana|2021-12-20
		hCoV-19/USA/IN-LH000192672/2021|EPI_ISL_5686465|USA|Indiana|2021-10-09
20	064_065	hCoV-19/USA/IN-LH000214664/2021|EPI_ISL_7812809|USA|Indiana|2021-11-29
		hCoV-19/USA/IN-LH000203923/2021|EPI_ISL_5694708|USA|Indiana|2021-10-18
		hCoV-19/USA/IN-LH000214546/2021|EPI_ISL_7812822|USA|Indiana|2021-11-29
		hCoV-19/USA/IN-LH000213746/2021|EPI_ISL_7624365|USA|Indiana|2021-11-23
		hCoV-19/USA/IN-LH000214633/2021|EPI_ISL_7624370|USA|Indiana|2021-11-23
		hCoV-19/USA/IN-LH000213681/2021|EPI_ISL_7478452|USA|Indiana|2021-11-19
		hCoV-19/USA/IN-LH000214121/2021|EPI_ISL_7812824|USA|Indiana|2021-12-02
		hCoV-19/USA/IN-LH000213936/2021|EPI_ISL_7812816|USA|Indiana|2021-11-29
		hCoV-19/USA/IN-LH000214552/2021|EPI_ISL_7899644|USA|Indiana|2021-11-30
		hCoV-19/USA/IN-LH000192817/2021|EPI_ISL_7039837|USA|Indiana|2021-11-08
		hCoV-19/USA/IN-LH000192797/2021|EPI_ISL_7039792|USA|Indiana|2021-11-08
		hCoV-19/USA/IN-LH000192916/2021|EPI_ISL_5694705|USA|Indiana|2021-10-18
		hCoV-19/USA/IN-LH000202929/2021|EPI_ISL_6566716|USA|Indiana|2021-09-21
		hCoV-19/USA/IN-LH000213462/2021|EPI_ISL_7624358|USA|Indiana|2021-11-22
		hCoV-19/USA/IN-LH000192876/2021|EPI_ISL_5694693|USA|Indiana|2021-10-07
		hCoV-19/USA/IN-LH000192795/2021|EPI_ISL_7478440|USA|Indiana|2021-11-14
		hCoV-19/USA/IN-LH000203891/2021|EPI_ISL_5694539|USA|Indiana|2021-09-28
		hCoV-19/USA/IN-LH000192493/2021|EPI_ISL_6865045|USA|Indiana|2021-11-16
		hCoV-19/USA/IN-LH000192613/2021|EPI_ISL_5778185|USA|Indiana|2021-10-24
		hCoV-19/USA/IN-LH000213525/2021|EPI_ISL_6865052|USA|Indiana|2021-11-18
		hCoV-19/USA/IN-LH000213637/2021|EPI_ISL_7478455|USA|Indiana|2021-11-20
		hCoV-19/USA/IN-LH000213643/2021|EPI_ISL_7478453|USA|Indiana|2021-11-19
		hCoV-19/USA/IN-LH000213958/2021|EPI_ISL_7899650|USA|Indiana|2021-12-01
		hCoV-19/USA/IN-LH000192754/2021|EPI_ISL_7039878|USA|Indiana|2021-11-09
		hCoV-19/USA/IN-LH000192624/2021|EPI_ISL_6865056|USA|Indiana|2021-11-15
		hCoV-19/USA/IN-LH000214619/2021|EPI_ISL_7812813|USA|Indiana|2021-11-29
		hCoV-19/USA/IN-LH000213558/2021|EPI_ISL_7478450|USA|Indiana|2021-11-19
		hCoV-19/USA/IN-LH000192798/2021|EPI_ISL_7039882|USA|Indiana|2021-11-10
		hCoV-19/USA/IN-LH000192905/2021|EPI_ISL_5686498|USA|Indiana|2021-10-13
		hCoV-19/USA/IN-LH000214318/2021|EPI_ISL_7899655|USA|Indiana|2021-12-01
		hCoV-19/USA/IN-LH000192828/2021|EPI_ISL_7039866|USA|Indiana|2021-11-09
		hCoV-19/USA/IN-LH000213464/2021|EPI_ISL_6865066|USA|Indiana|2021-11-18
		hCoV-19/USA/IN-LH000192941/2021|EPI_ISL_5694707|USA|Indiana|2021-10-16
		hCoV-19/USA/IN-LH000192745/2021|EPI_ISL_5694547|USA|Indiana|2021-09-23
		hCoV-19/USA/IN-LH000214423/2021|EPI_ISL_7624354|USA|Indiana|2021-11-22
		hCoV-19/USA/IN-LH000213680/2021|EPI_ISL_6865055|USA|Indiana|2021-11-18
		hCoV-19/USA/IN-LH000213635/2021|EPI_ISL_7624357|USA|Indiana|2021-11-22
		hCoV-19/USA/IN-LH000192445/2021|EPI_ISL_5694698|USA|Indiana|2021-10-15
		hCoV-19/USA/IN-LH000192801/2021|EPI_ISL_7040013|USA|Indiana|2021-11-10
21	066	hCoV-19/USA/IN-LH000196745/2021|EPI_ISL_5694552|USA|Indiana|2021-08-23
		hCoV-19/USA/IN-LH000192664/2021|EPI_ISL_6425543|USA|Indiana|2021-10-31
		hCoV-19/USA/IN-LH000213847/2021|EPI_ISL_7478448|USA|Indiana|2021-11-19
22	067	hCoV-19/USA/IN-LH000211284/2021|EPI_ISL_8206453|USA|Indiana|2021-12-20
		hCoV-19/USA/IN-LH000192642/2021|EPI_ISL_6865065|USA|Indiana|2021-11-17
		hCoV-19/USA/IN-LH000202450/2021|EPI_ISL_5694556|USA|Indiana|2021-09-25
		hCoV-19/USA/IN-LH000111603/2021|EPI_ISL_4103587|USA|Indiana|2021-08-23
		hCoV-19/USA/IN-LH000192732/2021|EPI_ISL_5686464|USA|Indiana|2021-10-08
		hCoV-19/USA/IN-LH000192894/2021|EPI_ISL_7478434|USA|Indiana|2021-11-12
		hCoV-19/USA/IN-LH000192847/2021|EPI_ISL_6566737|USA|Indiana|2021-11-08
		hCoV-19/USA/IN-LH000082465/2021|EPI_ISL_5694553|USA|Indiana|2021-08-23
		hCoV-19/USA/IN-LH000209031/2021|EPI_ISL_8561567|USA|Indiana|2021-12-29
		hCoV-19/USA/IN-LH000214262/2021|EPI_ISL_7899654|USA|Indiana|2021-12-01
		hCoV-19/USA/IN-LH000214658/2021|EPI_ISL_7812814|USA|Indiana|2021-11-29
23	068	hCoV-19/USA/IN-LH000192929/2021|EPI_ISL_5694694|USA|Indiana|2021-10-07
		hCoV-19/USA/IN-LH000192978/2021|EPI_ISL_5778171|USA|Indiana|2021-10-21
		hCoV-19/USA/IN-LH000192436/2021|EPI_ISL_5778168|USA|Indiana|2021-10-21
		hCoV-19/USA/IN-LH000214391/2021|EPI_ISL_8561597|USA|Indiana|2021-12-05
		hCoV-19/USA/IN-LH000203118/2021|EPI_ISL_6566717|USA|Indiana|2021-09-21
		hCoV-19/USA/IN-LH000202897/2021|EPI_ISL_5694690|USA|Indiana|2021-09-08
		hCoV-19/USA/IN-LH000214024/2021|EPI_ISL_7812817|USA|Indiana|2021-11-29
		hCoV-19/USA/IN-LH000213467/2021|EPI_ISL_7624350|USA|Indiana|2021-11-21
		hCoV-19/USA/IN-LH000203564/2021|EPI_ISL_5694544|USA|Indiana|2021-09-24
		hCoV-19/USA/IN-LH000214049/2021|EPI_ISL_7812810|USA|Indiana|2021-11-29
		hCoV-19/USA/IN-LH000192729/2021|EPI_ISL_5694537|USA|Indiana|2021-09-29
24	069	hCoV-19/USA/IN-LH000213655/2021|EPI_ISL_6865054|USA|Indiana|2021-11-18
		hCoV-19/USA/IN-LH000192852/2021|EPI_ISL_6566732|USA|Indiana|2021-11-06
		hCoV-19/USA/IN-LH000192787/2021|EPI_ISL_7039896|USA|Indiana|2021-11-10
		hCoV-19/USA/IN-LH000192873/2021|EPI_ISL_6566721|USA|Indiana|2021-11-02
		hCoV-19/USA/IN-LH000192570/2021|EPI_ISL_7039908|USA|Indiana|2021-11-11
		hCoV-19/USA/IN-LH000192840/2021|EPI_ISL_7039828|USA|Indiana|2021-11-08
		hCoV-19/USA/IN-LH000213672/2021|EPI_ISL_7624349|USA|Indiana|2021-11-21
		hCoV-19/USA/IN-LH000213724/2021|EPI_ISL_7624372|USA|Indiana|2021-11-23
		hCoV-19/USA/IN-LH000192756/2021|EPI_ISL_6865046|USA|Indiana|2021-11-16
		hCoV-19/USA/IN-LH000213926/2021|EPI_ISL_7899643|USA|Indiana|2021-11-30
		hCoV-19/USA/IN-LH000213675/2021|EPI_ISL_6865053|USA|Indiana|2021-11-18
		hCoV-19/USA/IN-LH000192611/2021|EPI_ISL_7039935|USA|Indiana|2021-11-11
		hCoV-19/USA/IN-LH000192833/2021|EPI_ISL_7039993|USA|Indiana|2021-11-12
		hCoV-19/USA/IN-LH000213625/2021|EPI_ISL_7478449|USA|Indiana|2021-11-19
		hCoV-19/USA/IN-LH000213699/2021|EPI_ISL_7478456|USA|Indiana|2021-11-20
		hCoV-19/USA/IN-LH000192967/2021|EPI_ISL_7040027|USA|Indiana|2021-11-11
		hCoV-19/USA/IN-LH000192620/2021|EPI_ISL_7039954|USA|Indiana|2021-11-11
		hCoV-19/USA/IN-LH000192597/2021|EPI_ISL_7039813|USA|Indiana|2021-11-08
		hCoV-19/USA/IN-LH000192799/2021|EPI_ISL_7478433|USA|Indiana|2021-11-12
		hCoV-19/USA/IN-LH000192600/2021|EPI_ISL_7478437|USA|Indiana|2021-11-12
25	070	hCoV-19/USA/IN-LH000202521/2021|EPI_ISL_5694560|USA|Indiana|2021-09-10
		hCoV-19/USA/IN-LH000192811/2021|EPI_ISL_6425531|USA|Indiana|2021-10-29
		hCoV-19/USA/IN-LH000202868/2021|EPI_ISL_5694563|USA|Indiana|2021-09-08
		hCoV-19/USA/IN-LH000214648/2021|EPI_ISL_7899639|USA|Indiana|2021-11-30
		hCoV-19/USA/IN-LH000211420/2021|EPI_ISL_8206454|USA|Indiana|2021-12-16
		hCoV-19/USA/IN-LH000202671/2021|EPI_ISL_5694548|USA|Indiana|2021-09-03
		hCoV-19/USA/IN-LH000193329/2021|EPI_ISL_4263094|USA|Indiana|2021-08-26
26	071	hCoV-19/USA/IN-LH000208746/2022|EPI_ISL_9059034|USA|Indiana|2022-01-11
		hCoV-19/USA/IN-LH000213677/2021|EPI_ISL_7478446|USA|Indiana|2021-11-19
		hCoV-19/USA/IN-LH000192763/2021|EPI_ISL_5686477|USA|Indiana|2021-10-10
		hCoV-19/USA/IN-LH000213629/2021|EPI_ISL_7624351|USA|Indiana|2021-11-21
		hCoV-19/USA/IN-LH000192997/2021|EPI_ISL_6566731|USA|Indiana|2021-11-07
		hCoV-19/USA/IN-LH000192802/2021|EPI_ISL_6865059|USA|Indiana|2021-11-15
		hCoV-19/USA/IN-LH000213741/2021|EPI_ISL_7659981|USA|Indiana|2021-11-23
		hCoV-19/USA/IN-LH000202594/2021|EPI_ISL_5694689|USA|Indiana|2021-09-07
		hCoV-19/USA/IN-LH000192893/2021|EPI_ISL_7478441|USA|Indiana|2021-11-15
		hCoV-19/USA/IN-LH000192850/2021|EPI_ISL_6865047|USA|Indiana|2021-11-16
		hCoV-19/USA/IN-LH000213956/2021|EPI_ISL_7478442|USA|Indiana|2021-11-19
		hCoV-19/USA/IN-LH000192660/2021|EPI_ISL_5686456|USA|Indiana|2021-10-08
		hCoV-19/USA/IN-LH000192598/2021|EPI_ISL_6425537|USA|Indiana|2021-10-30
		hCoV-19/USA/IN-LH000214535/2021|EPI_ISL_7812821|USA|Indiana|2021-11-29
		hCoV-19/USA/IN-LH000192803/2021|EPI_ISL_5686429|USA|Indiana|2021-10-04
		hCoV-19/USA/IN-LH000214634/2021|EPI_ISL_7624371|USA|Indiana|2021-11-28
		hCoV-19/USA/IN-LH000202834/2021|EPI_ISL_5694561|USA|Indiana|2021-09-09
		hCoV-19/USA/IN-LH000192602/2021|EPI_ISL_6865060|USA|Indiana|2021-11-15
		hCoV-19/USA/IN-LH000213670/2021|EPI_ISL_7899645|USA|Indiana|2021-11-30
		hCoV-19/USA/IN-LH000214695/2021|EPI_ISL_7812827|USA|Indiana|2021-12-02
		hCoV-19/USA/IN-LH000192909/2021|EPI_ISL_6865057|USA|Indiana|2021-11-15
		hCoV-19/USA/IN-LH000082370/2021|EPI_ISL_5694554|USA|Indiana|2021-08-23
27	072	hCoV-19/USA/IN-LH000214427/2021|EPI_ISL_7624353|USA|Indiana|2021-11-22
		hCoV-19/USA/IN-LH000208414/2022|EPI_ISL_9059020|USA|Indiana|2022-01-11
		hCoV-19/USA/IN-LH000202596/2021|EPI_ISL_4270148|USA|Indiana|2021-09-01
		hCoV-19/USA/IN-LH000203592/2021|EPI_ISL_6566715|USA|Indiana|2021-09-21
		hCoV-19/USA/IN-LH000192626/2021|EPI_ISL_7478438|USA|Indiana|2021-11-13
		hCoV-19/USA/IN-LH000192987/2021|EPI_ISL_5686430|USA|Indiana|2021-10-04
		hCoV-19/USA/IN-LH000192425/2021|EPI_ISL_5694697|USA|Indiana|2021-10-14
		hCoV-19/USA/IN-LH000192912/2021|EPI_ISL_5686487|USA|Indiana|2021-10-11
		hCoV-19/USA/IN-LH000192829/2021|EPI_ISL_6566736|USA|Indiana|2021-11-05
		hCoV-19/USA/IN-LH000192585/2021|EPI_ISL_5778182|USA|Indiana|2021-10-18
		hCoV-19/USA/IN-LH000202871/2021|EPI_ISL_5694562|USA|Indiana|2021-09-08
		hCoV-19/USA/IN-LH000202456/2021|EPI_ISL_5694688|USA|Indiana|2021-09-06
		hCoV-19/USA/IN-LH000192674/2021|EPI_ISL_5686436|USA|Indiana|2021-10-04
		hCoV-19/USA/IN-LH000192713/2021|EPI_ISL_5686470|USA|Indiana|2021-10-10
		hCoV-19/USA/IN-LH000211239/2021|EPI_ISL_8561595|USA|Indiana|2021-12-16
		hCoV-19/USA/IN-LH000192724/2021|EPI_ISL_5686449|USA|Indiana|2021-10-06
		hCoV-19/USA/IN-LH000202830/2021|EPI_ISL_5694559|USA|Indiana|2021-09-09
		hCoV-19/USA/IN-LH000192958/2021|EPI_ISL_6865061|USA|Indiana|2021-11-17
		hCoV-19/USA/IN-LH000192855/2021|EPI_ISL_7478435|USA|Indiana|2021-11-12
		hCoV-19/USA/IN-LH000202928/2021|EPI_ISL_5694550|USA|Indiana|2021-09-13
		hCoV-19/USA/IN-LH000211111/2021|EPI_ISL_8206452|USA|Indiana|2021-12-20
		hCoV-19/USA/IN-LH000192423/2021|EPI_ISL_5686512|USA|Indiana|2021-10-13
		hCoV-19/USA/IN-LH000202592/2021|EPI_ISL_4263114|USA|Indiana|2021-08-25
		hCoV-19/USA/IN-LH000214301/2021|EPI_ISL_7812826|USA|Indiana|2021-12-02
		hCoV-19/USA/IN-LH000202749/2021|EPI_ISL_5694549|USA|Indiana|2021-09-03
		hCoV-19/USA/IN-LH000211303/2021|EPI_ISL_8561600|USA|Indiana|2021-12-07
		hCoV-19/USA/IN-LH000192599/2021|EPI_ISL_7039978|USA|Indiana|2021-11-12
		hCoV-19/USA/IN-LH000192731/2021|EPI_ISL_5686520|USA|Indiana|2021-10-04
		hCoV-19/USA/IN-LH000192891/2021|EPI_ISL_5694700|USA|Indiana|2021-10-15
Description: List of sequences analyzed in each cluster.

## Sheet: Table S6
Table S6. Cluster Sequences: Omicron.
Cluster Number	Internal ID	Sequences
1	001	hCoV-19/USA/IN-LH000208641/2022|EPI_ISL_9059023|USA|Indiana|2022-01-11
		hCoV-19/USA/IN-LH000213830/2022|EPI_ISL_9048074|USA|Indiana|2022-01-14
		hCoV-19/USA/IN-LH000215223/2022|EPI_ISL_9048065|USA|Indiana|2022-01-13
		hCoV-19/USA/IN-LH000208423/2022|EPI_ISL_9059029|USA|Indiana|2022-01-11
		hCoV-19/USA/IN-LH000206111/2022|EPI_ISL_9059011|USA|Indiana|2022-01-10
		hCoV-19/USA/IN-LH000213613/2022|EPI_ISL_9048078|USA|Indiana|2022-01-17
		hCoV-19/USA/IN-LH000210094/2022|EPI_ISL_11813925|USA|Indiana|2022-03-21
		hCoV-19/USA/IN-LH000210029/2022|EPI_ISL_11813926|USA|Indiana|2022-03-23
		hCoV-19/USA/IN-LH000207402/2022|EPI_ISL_11813936|USA|Indiana|2022-03-09
		hCoV-19/USA/IN-LH000210135/2022|EPI_ISL_11813922|USA|Indiana|2022-03-21
		hCoV-19/USA/IN-LH000205771/2022|EPI_ISL_11813934|USA|Indiana|2022-03-26
		hCoV-19/USA/IN-LH000207241/2022|EPI_ISL_10411502|USA|Indiana|2022-02-18
		hCoV-19/USA/IN-LH000207173/2022|EPI_ISL_10411489|USA|Indiana|2022-02-17
		hCoV-19/USA/IN-LH000210111/2022|EPI_ISL_11813919|USA|Indiana|2022-03-15
		hCoV-19/USA/IN-LH000207224/2022|EPI_ISL_10942363|USA|Indiana|2022-02-24
2	002	hCoV-19/USA/IN-LH000214903/2022|EPI_ISL_9275756|USA|Indiana|2022-01-24
		hCoV-19/USA/IN-LH000213906/2022|EPI_ISL_9048062|USA|Indiana|2022-01-13
		hCoV-19/USA/IN-LH000214481/2022|EPI_ISL_9048077|USA|Indiana|2022-01-17
		hCoV-19/USA/IN-LH000214735/2022|EPI_ISL_9048073|USA|Indiana|2022-01-14
		hCoV-19/USA/IN-LH000213607/2022|EPI_ISL_9048079|USA|Indiana|2022-01-17
		hCoV-19/USA/IN-LH000213491/2022|EPI_ISL_9275751|USA|Indiana|2022-01-20
		hCoV-19/USA/IN-LH000214925/2022|EPI_ISL_9275749|USA|Indiana|2022-01-20
		hCoV-19/USA/IN-LH000207367/2022|EPI_ISL_10329223|USA|Indiana|2022-02-10
		hCoV-19/USA/IN-LH000210126/2022|EPI_ISL_11813929|USA|Indiana|2022-03-22
		hCoV-19/USA/IN-LH000210067/2022|EPI_ISL_11813937|USA|Indiana|2022-03-24
		hCoV-19/USA/IN-LH000205899/2022|EPI_ISL_11813938|USA|Indiana|2022-03-28
		hCoV-19/USA/IN-LH000214981/2022|EPI_ISL_9275747|USA|Indiana|2022-01-20
		hCoV-19/USA/IN-LH000207325/2022|EPI_ISL_10411490|USA|Indiana|2022-02-17
		hCoV-19/USA/IN-LH000207214/2022|EPI_ISL_10329255|USA|Indiana|2022-02-15
		hCoV-19/USA/IN-LH000207220/2022|EPI_ISL_10329265|USA|Indiana|2022-02-16
		hCoV-19/USA/IN-LH000207144/2022|EPI_ISL_10411487|USA|Indiana|2022-02-17
		hCoV-19/USA/IN-LH000207340/2022|EPI_ISL_10411504|USA|Indiana|2022-02-20
		hCoV-19/USA/IN-LH000207211/2022|EPI_ISL_10329259|USA|Indiana|2022-02-15
		hCoV-19/USA/IN-LH000207023/2022|EPI_ISL_10942362|USA|Indiana|2022-02-22
3	003	hCoV-19/USA/IN-LH000206222/2022|EPI_ISL_9048040|USA|Indiana|2022-01-12
		hCoV-19/USA/IN-LH000208618/2022|EPI_ISL_9059032|USA|Indiana|2022-01-11
		hCoV-19/USA/IN-LH000207346/2022|EPI_ISL_10411497|USA|Indiana|2022-02-20
		hCoV-19/USA/IN-LH000205687/2022|EPI_ISL_11813924|USA|Indiana|2022-03-21
		hCoV-19/USA/IN-LH000205918/2022|EPI_ISL_11813935|USA|Indiana|2022-03-28
		hCoV-19/USA/IN-LH000213577/2022|EPI_ISL_9549141|USA|Indiana|2022-01-25
		hCoV-19/USA/IN-LH000210129/2022|EPI_ISL_11813932|USA|Indiana|2022-03-24
		hCoV-19/USA/IN-LH000209802/2022|EPI_ISL_11813933|USA|Indiana|2022-03-25
		hCoV-19/USA/IN-LH000210030/2022|EPI_ISL_11813923|USA|Indiana|2022-03-21
		hCoV-19/USA/IN-LH000207153/2022|EPI_ISL_10329260|USA|Indiana|2022-02-16
		hCoV-19/USA/IN-LH000207356/2022|EPI_ISL_9876697|USA|Indiana|2022-02-07
		hCoV-19/USA/IN-LH000207430/2022|EPI_ISL_10329237|USA|Indiana|2022-02-11
		hCoV-19/USA/IN-LH000207322/2022|EPI_ISL_9876698|USA|Indiana|2022-02-06
		hCoV-19/USA/IN-LH000207245/2022|EPI_ISL_10329235|USA|Indiana|2022-02-11
		hCoV-19/USA/IN-LH000210114/2022|EPI_ISL_11813920|USA|Indiana|2022-03-21
		hCoV-19/USA/IN-LH000209991/2022|EPI_ISL_11813921|USA|Indiana|2022-03-21
		hCoV-19/USA/IN-LH000210041/2022|EPI_ISL_11813928|USA|Indiana|2022-03-22
		hCoV-19/USA/IN-LH000210027/2022|EPI_ISL_11813927|USA|Indiana|2022-03-22
		hCoV-19/USA/IN-LH000209838/2022|EPI_ISL_11813930|USA|Indiana|2022-03-22
		hCoV-19/USA/IN-LH000210070/2022|EPI_ISL_11813931|USA|Indiana|2022-03-22
4	004	hCoV-19/USA/IN-LH000211130/2021|EPI_ISL_7899637|USA|Indiana|2021-12-14
		hCoV-19/USA/IN-LH000205982/2022|EPI_ISL_9059003|USA|Indiana|2022-01-07
		hCoV-19/USA/IN-LH000207045/2022|EPI_ISL_9876705|USA|Indiana|2022-02-07
		hCoV-19/USA/IN-LH000214136/2022|EPI_ISL_9275768|USA|Indiana|2022-01-24
		hCoV-19/USA/IN-LH000211217/2021|EPI_ISL_7899663|USA|Indiana|2021-12-15
		hCoV-19/USA/IN-LH000211325/2021|EPI_ISL_7899638|USA|Indiana|2021-12-14
		hCoV-19/USA/IN-LH000211292/2021|EPI_ISL_8312004|USA|Indiana|2021-12-27
		hCoV-19/USA/IN-LH000210999/2021|EPI_ISL_8561557|USA|Indiana|2021-12-28
		hCoV-19/USA/IN-LH000211245/2021|EPI_ISL_8561563|USA|Indiana|2021-12-28
		hCoV-19/USA/IN-LH000211345/2021|EPI_ISL_8055669|USA|Indiana|2021-12-17
		hCoV-19/USA/IN-LH000208269/2021|EPI_ISL_8055675|USA|Indiana|2021-12-19
		hCoV-19/USA/IN-LH000211139/2021|EPI_ISL_8055672|USA|Indiana|2021-12-20
		hCoV-19/USA/IN-LH000205963/2021|EPI_ISL_8561578|USA|Indiana|2021-12-22
		hCoV-19/USA/IN-LH000211391/2021|EPI_ISL_8055671|USA|Indiana|2021-12-20
		hCoV-19/USA/IN-LH000211047/2021|EPI_ISL_8561590|USA|Indiana|2021-12-27
		hCoV-19/USA/IN-LH000211177/2021|EPI_ISL_8561598|USA|Indiana|2021-12-27
		hCoV-19/USA/IN-LH000211213/2021|EPI_ISL_8206439|USA|Indiana|2021-12-20
		hCoV-19/USA/IN-LH000211275/2021|EPI_ISL_8561573|USA|Indiana|2021-12-27
		hCoV-19/USA/IN-LH000211100/2021|EPI_ISL_8312021|USA|Indiana|2021-12-27
5	005	hCoV-19/USA/IN-LH000211109/2021|EPI_ISL_8312012|USA|Indiana|2021-12-23
		hCoV-19/USA/IN-LH000209220/2021|EPI_ISL_9059006|USA|Indiana|2021-12-30
		hCoV-19/USA/IN-LH000208599/2022|EPI_ISL_9059027|USA|Indiana|2022-01-11
		hCoV-19/USA/IN-LH000208576/2022|EPI_ISL_9059022|USA|Indiana|2022-01-11
		hCoV-19/USA/IN-LH000211179/2021|EPI_ISL_8561586|USA|Indiana|2021-12-27
		hCoV-19/USA/IN-LH000209302/2021|EPI_ISL_8561601|USA|Indiana|2021-12-28
		hCoV-19/USA/IN-LH0000211011/2021|EPI_ISL_8055674|USA|Indiana|2021-12-17
		hCoV-19/USA/IN-LH000211314/2021|EPI_ISL_8206440|USA|Indiana|2021-12-20
		hCoV-19/USA/IN-LH000213826/2022|EPI_ISL_9048068|USA|Indiana|2022-01-14
		hCoV-19/USA/IN-LH000213590/2022|EPI_ISL_9275765|USA|Indiana|2022-01-24
		hCoV-19/USA/IN-LH000209234/2021|EPI_ISL_9058998|USA|Indiana|2021-12-29
		hCoV-19/USA/IN-LH000211330/2021|EPI_ISL_8561587|USA|Indiana|2021-12-27
		hCoV-19/USA/IN-LH000211277/2021|EPI_ISL_8312005|USA|Indiana|2021-12-27
6	006	hCoV-19/USA/IN-LH000209167/2021|EPI_ISL_8561558|USA|Indiana|2021-12-28
		hCoV-19/USA/IN-LH000211312/2021|EPI_ISL_8312020|USA|Indiana|2021-12-23
		hCoV-19/USA/IN-LH000206024/2022|EPI_ISL_9058996|USA|Indiana|2022-01-07
		hCoV-19/USA/IN-LH000213581/2022|EPI_ISL_9275734|USA|Indiana|2022-01-19
		hCoV-19/USA/IN-LH000215238/2022|EPI_ISL_9048058|USA|Indiana|2022-01-13
		hCoV-19/USA/IN-LH000206050/2022|EPI_ISL_9059019|USA|Indiana|2022-01-10
		hCoV-19/USA/IN-LH000206962/2022|EPI_ISL_9876715|USA|Indiana|2022-01-31
		hCoV-19/USA/IN-LH000208535/2022|EPI_ISL_9059036|USA|Indiana|2022-01-12
		hCoV-19/USA/IN-LH000211152/2021|EPI_ISL_8561551|USA|Indiana|2021-12-28
		hCoV-19/USA/IN-LH000208392/2022|EPI_ISL_9059033|USA|Indiana|2022-01-11
		hCoV-19/USA/IN-LH000211350/2021|EPI_ISL_8312018|USA|Indiana|2021-12-27
		hCoV-19/USA/IN-LH000210980/2021|EPI_ISL_8312009|USA|Indiana|2021-12-22
		hCoV-19/USA/IN-LH000208676/2022|EPI_ISL_9275744|USA|Indiana|2022-01-19
		hCoV-19/USA/IN-LH000207126/2022|EPI_ISL_9549121|USA|Indiana|2022-01-26
		hCoV-19/USA/IN-LH000213689/2022|EPI_ISL_9275748|USA|Indiana|2022-01-20
		hCoV-19/USA/IN-LH000213603/2022|EPI_ISL_9275742|USA|Indiana|2022-01-19
7	007	hCoV-19/USA/IN-LH000211187/2021|EPI_ISL_8312013|USA|Indiana|2021-12-22
		hCoV-19/USA/IN-LH000214906/2022|EPI_ISL_9275736|USA|Indiana|2022-01-19
		hCoV-19/USA/IN-LH000216374/2022|EPI_ISL_9059002|USA|Indiana|2022-01-09
		hCoV-19/USA/IN-LH000211333/2021|EPI_ISL_8561592|USA|Indiana|2021-12-27
		hCoV-19/USA/IN-LH000209108/2021|EPI_ISL_8561547|USA|Indiana|2021-12-28
		hCoV-19/USA/IN-LH000211271/2021|EPI_ISL_8206446|USA|Indiana|2021-12-20
		hCoV-19/USA/IN-LH000207007/2022|EPI_ISL_10329218|USA|Indiana|2022-02-09
		hCoV-19/USA/IN-LH000206974/2022|EPI_ISL_9876714|USA|Indiana|2022-02-09
		hCoV-19/USA/IN-LH000214126/2022|EPI_ISL_9048067|USA|Indiana|2022-01-14
		hCoV-19/USA/IN-LH000207038/2022|EPI_ISL_9876722|USA|Indiana|2022-02-09
		hCoV-19/USA/IN-LH000207228/2022|EPI_ISL_10411486|USA|Indiana|2022-02-17
		hCoV-19/USA/IN-LH000211082/2021|EPI_ISL_8206442|USA|Indiana|2021-12-21
		hCoV-19/USA/IN-LH000209290/2021|EPI_ISL_8561566|USA|Indiana|2021-12-29
		hCoV-19/USA/IN-LH000209280/2021|EPI_ISL_9058999|USA|Indiana|2021-12-30
		hCoV-19/USA/IN-LH000211222/2021|EPI_ISL_8561575|USA|Indiana|2021-12-27
		hCoV-19/USA/IN-LH000215747/2021|EPI_ISL_8561580|USA|Indiana|2021-12-27
		hCoV-19/USA/IN-LH000214141/2022|EPI_ISL_9048055|USA|Indiana|2022-01-13
8	008	hCoV-19/USA/IN-LH000207441/2022|EPI_ISL_10329228|USA|Indiana|2022-02-10
		hCoV-19/USA/IN-LH000214503/2022|EPI_ISL_9048080|USA|Indiana|2022-01-18
		hCoV-19/USA/IN-LH000211357/2021|EPI_ISL_8561560|USA|Indiana|2021-12-29
		hCoV-19/USA/IN-LH000215130/2022|EPI_ISL_9275767|USA|Indiana|2022-01-24
		hCoV-19/USA/IN-LH000207127/2022|EPI_ISL_9549138|USA|Indiana|2022-01-26
		hCoV-19/USA/IN-LH000207435/2022|EPI_ISL_10329263|USA|Indiana|2022-02-16
		hCoV-19/USA/IN-LH000208216/2021|EPI_ISL_7899661|USA|Indiana|2021-12-17
		hCoV-19/USA/IN-LH000214239/2022|EPI_ISL_9048069|USA|Indiana|2022-01-14
		hCoV-19/USA/IN-LH000206244/2022|EPI_ISL_9048038|USA|Indiana|2022-01-12
		hCoV-19/USA/IN-LH000211304/2021|EPI_ISL_8312008|USA|Indiana|2021-12-23
		hCoV-19/USA/IN-LH000207072/2022|EPI_ISL_9549124|USA|Indiana|2022-01-26
		hCoV-19/USA/IN-LH000214755/2022|EPI_ISL_9048081|USA|Indiana|2022-01-18
9	009	hCoV-19/USA/IN-LH000213573/2022|EPI_ISL_9275743|USA|Indiana|2022-01-20
		hCoV-19/USA/IN-LH000206162/2022|EPI_ISL_9059037|USA|Indiana|2022-01-12
		hCoV-19/USA/IN-LH000211321/2021|EPI_ISL_8311998|USA|Indiana|2021-12-23
		hCoV-19/USA/IN-LH000211142/2021|EPI_ISL_7899662|USA|Indiana|2021-12-15
		hCoV-19/USA/IN-LH000211419/2021|EPI_ISL_8312011|USA|Indiana|2021-12-22
		hCoV-19/USA/IN-LH000211307/2021|EPI_ISL_8561582|USA|Indiana|2021-12-23
		hCoV-19/USA/IN-LH000211395/2021|EPI_ISL_8561552|USA|Indiana|2021-12-27
		hCoV-19/USA/IN-LH000209204/2021|EPI_ISL_8561555|USA|Indiana|2021-12-29
		hCoV-19/USA/IN-LH000208822/2021|EPI_ISL_8561559|USA|Indiana|2021-12-29
		hCoV-19/USA/IN-LH000213804/2022|EPI_ISL_9048060|USA|Indiana|2022-01-13
		hCoV-19/USA/IN-LH000206213/2022|EPI_ISL_9059040|USA|Indiana|2022-01-12
		hCoV-19/USA/IN-LH000211258/2021|EPI_ISL_7899658|USA|Indiana|2021-12-16
		hCoV-19/USA/IN-LH000211021/2021|EPI_ISL_8312014|USA|Indiana|2021-12-27
		hCoV-19/USA/IN-LH000211138/2021|EPI_ISL_8561568|USA|Indiana|2021-12-29
		hCoV-19/USA/IN-LH000211376/2021|EPI_ISL_7899659|USA|Indiana|2021-12-16
		hCoV-19/USA/IN-LH000209201/2021|EPI_ISL_8561571|USA|Indiana|2021-12-29
		hCoV-19/USA/IN-LH000211322/2021|EPI_ISL_8312003|USA|Indiana|2021-12-23
10	010	hCoV-19/USA/IN-LH000211160/2021|EPI_ISL_8312007|USA|Indiana|2021-12-23
		hCoV-19/USA/IN-LH000211208/2021|EPI_ISL_8561576|USA|Indiana|2021-12-27
		hCoV-19/USA/IN-LH000211070/2021|EPI_ISL_8561554|USA|Indiana|2021-12-27
		hCoV-19/USA/IN-LH000206953/2022|EPI_ISL_9876702|USA|Indiana|2022-01-31
		hCoV-19/USA/IN-LH000207029/2022|EPI_ISL_9876734|USA|Indiana|2022-02-09
		hCoV-19/USA/IN-LH000207261/2022|EPI_ISL_10942369|USA|Indiana|2022-02-24
		hCoV-19/USA/IN-LH000209198/2021|EPI_ISL_8561561|USA|Indiana|2021-12-29
		hCoV-19/USA/IN-LH000214237/2022|EPI_ISL_9048048|USA|Indiana|2022-01-13
		hCoV-19/USA/IN-LH000206218/2022|EPI_ISL_9059044|USA|Indiana|2022-01-12
		hCoV-19/USA/IN-LH000207017/2022|EPI_ISL_9876711|USA|Indiana|2022-02-08
		hCoV-19/USA/IN-LH000207037/2022|EPI_ISL_9876704|USA|Indiana|2022-02-02
		hCoV-19/USA/IN-LH000207440/2022|EPI_ISL_10329254|USA|Indiana|2022-02-14
		hCoV-19/USA/IN-LH000206973/2022|EPI_ISL_9876737|USA|Indiana|2022-01-31
		hCoV-19/USA/IN-LH000214749/2022|EPI_ISL_9549119|USA|Indiana|2022-01-26
		hCoV-19/USA/IN-LH000206978/2022|EPI_ISL_10329216|USA|Indiana|2022-02-09
		hCoV-19/USA/IN-LH000207042/2022|EPI_ISL_9876750|USA|Indiana|2022-02-07
		hCoV-19/USA/IN-LH000207215/2022|EPI_ISL_10942372|USA|Indiana|2022-02-25
		hCoV-19/USA/IN-LH000207290/2022|EPI_ISL_10942375|USA|Indiana|2022-02-25
11	011a	hCoV-19/USA/IN-LH000211309/2021|EPI_ISL_8055673|USA|Indiana|2021-12-17
		hCoV-19/USA/IN-LH000205785/2021|EPI_ISL_8055670|USA|Indiana|2021-12-18
		hCoV-19/USA/IN-LH000206286/2022|EPI_ISL_9048035|USA|Indiana|2022-01-12
		hCoV-19/USA/IN-LH000216384/2022|EPI_ISL_9059008|USA|Indiana|2022-01-10
		hCoV-19/USA/IN-LH000207030/2022|EPI_ISL_10942376|USA|Indiana|2022-02-21
		hCoV-19/USA/IN-LH000208648/2022|EPI_ISL_9059025|USA|Indiana|2022-01-11
		hCoV-19/USA/IN-LH000214939/2022|EPI_ISL_9275738|USA|Indiana|2022-01-19
		hCoV-19/USA/IN-LH000215240/2022|EPI_ISL_9059041|USA|Indiana|2022-01-12
		hCoV-19/USA/IN-LH000211226/2021|EPI_ISL_8561549|USA|Indiana|2021-12-28
		hCoV-19/USA/IN-LH000207020/2022|EPI_ISL_9876710|USA|Indiana|2022-01-31
		hCoV-19/USA/IN-LH000213908/2022|EPI_ISL_9048043|USA|Indiana|2022-01-13
12	011b	hCoV-19/USA/IN-LH000206273/2022|EPI_ISL_9059035|USA|Indiana|2022-01-12
		hCoV-19/USA/IN-LH000208501/2022|EPI_ISL_9275725|USA|Indiana|2022-01-19
		hCoV-19/USA/IN-LH000208606/2022|EPI_ISL_9059031|USA|Indiana|2022-01-11
		hCoV-19/USA/IN-LH000215229/2022|EPI_ISL_9048054|USA|Indiana|2022-01-13
		hCoV-19/USA/IN-LH000206289/2022|EPI_ISL_9059038|USA|Indiana|2022-01-12
		hCoV-19/USA/IN-LH000214505/2022|EPI_ISL_9275752|USA|Indiana|2022-01-21
		hCoV-19/USA/IN-LH000207021/2022|EPI_ISL_9876700|USA|Indiana|2022-01-31
		hCoV-19/USA/IN-LH000207134/2022|EPI_ISL_9549123|USA|Indiana|2022-01-26
		hCoV-19/USA/IN-LH000214984/2022|EPI_ISL_9275750|USA|Indiana|2022-01-20
		hCoV-19/USA/IN-LH000214985/2022|EPI_ISL_9275761|USA|Indiana|2022-01-24
		hCoV-19/USA/IN-LH000213605/2022|EPI_ISL_9275728|USA|Indiana|2022-01-19
		hCoV-19/USA/IN-LH000214753/2022|EPI_ISL_9048044|USA|Indiana|2022-01-13
13	012	hCoV-19/USA/IN-LH000209160/2021|EPI_ISL_8561562|USA|Indiana|2021-12-28
		hCoV-19/USA/IN-LH000211414/2021|EPI_ISL_8312023|USA|Indiana|2021-12-27
		hCoV-19/USA/IN-LH000211371/2021|EPI_ISL_8561581|USA|Indiana|2021-12-23
		hCoV-19/USA/IN-LH000211147/2021|EPI_ISL_8561579|USA|Indiana|2021-12-27
		hCoV-19/USA/IN-LH000215546/2021|EPI_ISL_8206448|USA|Indiana|2021-12-21
		hCoV-19/USA/IN-LH000211438/2021|EPI_ISL_8312015|USA|Indiana|2021-12-23
		hCoV-19/USA/IN-LH000211359/2021|EPI_ISL_8312017|USA|Indiana|2021-12-23
		hCoV-19/USA/IN-LH000211273/2021|EPI_ISL_8561553|USA|Indiana|2021-12-27
		hCoV-19/USA/IN-LH000207175/2022|EPI_ISL_10429768|USA|Indiana|2022-02-16
		hCoV-19/USA/IN-LH000211234/2021|EPI_ISL_8311999|USA|Indiana|2021-12-23
		hCoV-19/USA/IN-LH000211031/2021|EPI_ISL_8312016|USA|Indiana|2021-12-23
		hCoV-19/USA/IN-LH000211167/2021|EPI_ISL_8312001|USA|Indiana|2021-12-23
14	013	hCoV-19/USA/IN-LH000211301/2021|EPI_ISL_7899657|USA|Indiana|2021-12-16
		hCoV-19/USA/IN-LH000206975/2022|EPI_ISL_9876708|USA|Indiana|2022-02-08
		hCoV-19/USA/IN-LH000211053/2021|EPI_ISL_8561583|USA|Indiana|2021-12-27
		hCoV-19/USA/IN-LH000211428/2021|EPI_ISL_8561599|USA|Indiana|2021-12-27
		hCoV-19/USA/IN-LH000210979/2021|EPI_ISL_8312026|USA|Indiana|2021-12-27
		hCoV-19/USA/IN-LH000211083/2021|EPI_ISL_8561588|USA|Indiana|2021-12-27
		hCoV-19/USA/IN-LH000051309/2022|EPI_ISL_9549142|USA|Indiana|2022-01-25
		hCoV-19/USA/IN-LH000207139/2022|EPI_ISL_9549125|USA|Indiana|2022-01-25
		hCoV-19/USA/IN-LH000213790/2022|EPI_ISL_9048046|USA|Indiana|2022-01-13
		hCoV-19/USA/IN-LH000207052/2022|EPI_ISL_9876752|USA|Indiana|2022-02-02
		hCoV-19/USA/IN-LH000208412/2022|EPI_ISL_9275753|USA|Indiana|2022-01-20
		hCoV-19/USA/IN-LH000213497/2022|EPI_ISL_9275739|USA|Indiana|2022-01-19
		hCoV-19/USA/IN-LH000205955/2021|EPI_ISL_8206443|USA|Indiana|2021-12-21
		hCoV-19/USA/IN-LH000214490/2022|EPI_ISL_9275760|USA|Indiana|2022-01-24
		hCoV-19/USA/IN-LH000207185/2022|EPI_ISL_10329240|USA|Indiana|2022-02-11
		hCoV-19/USA/IN-LH000206971/2022|EPI_ISL_9876699|USA|Indiana|2022-02-02
15	014	hCoV-19/USA/IN-LH000211113/2021|EPI_ISL_8312010|USA|Indiana|2021-12-23
		hCoV-19/USA/IN-LH000213696/2022|EPI_ISL_9549134|USA|Indiana|2022-01-25
		hCoV-19/USA/IN-LH000211128/2021|EPI_ISL_8312000|USA|Indiana|2021-12-23
		hCoV-19/USA/IN-LH000206187/2022|EPI_ISL_9059001|USA|Indiana|2022-01-11
		hCoV-19/USA/IN-LH000214150/2022|EPI_ISL_9059043|USA|Indiana|2022-01-12
		hCoV-19/USA/IN-LH000215225/2022|EPI_ISL_9048036|USA|Indiana|2022-01-12
		hCoV-19/USA/IN-LH000207487/2021|EPI_ISL_8312027|USA|Indiana|2021-12-27
16	015	hCoV-19/USA/IN-LH000207066/2022|EPI_ISL_9549126|USA|Indiana|2022-01-27
		hCoV-19/USA/IN-LH000213792/2022|EPI_ISL_9048072|USA|Indiana|2022-01-14
		hCoV-19/USA/IN-LH000209046/2021|EPI_ISL_8561570|USA|Indiana|2021-12-29
		hCoV-19/USA/IN-LH000206159/2022|EPI_ISL_9059046|USA|Indiana|2022-01-12
		hCoV-19/USA/IN-LH000208653/2022|EPI_ISL_9059021|USA|Indiana|2022-01-11
		hCoV-19/USA/IN-LH000213494/2022|EPI_ISL_9275733|USA|Indiana|2022-01-19
		hCoV-19/USA/IN-lh000214740/2022|EPI_ISL_9048061|USA|Indiana|2022-01-13
		hCoV-19/USA/IN-LH000213593/2022|EPI_ISL_9275735|USA|Indiana|2022-01-19
		hCoV-19/USA/IN-LH000213820/2022|EPI_ISL_9275724|USA|Indiana|2022-01-19
		hCoV-19/USA/IN-LH000207415/2022|EPI_ISL_9876713|USA|Indiana|2022-02-06
		hCoV-19/USA/IN-LH000207206/2022|EPI_ISL_10329227|USA|Indiana|2022-02-10
17	016	hCoV-19/USA/IN-LH000216431/2022|EPI_ISL_9059016|USA|Indiana|2022-01-10
		hCoV-19/USA/IN-LH000051510/2022|EPI_ISL_9549143|USA|Indiana|2022-01-25
		hCoV-19/USA/IN-LH000207365/2022|EPI_ISL_9876716|USA|Indiana|2022-02-07
		hCoV-19/USA/IN-LH000207101/2022|EPI_ISL_9876741|USA|Indiana|2022-02-08
		hCoV-19/USA/IN-LH000207339/2022|EPI_ISL_9876709|USA|Indiana|2022-02-07
		hCoV-19/USA/IN-LH000208581/2022|EPI_ISL_9876744|USA|Indiana|2022-02-09
		hCoV-19/USA/IN-LH000206182/2022|EPI_ISL_9059009|USA|Indiana|2022-01-11
		hCoV-19/USA/IN-LH000213833/2022|EPI_ISL_9048083|USA|Indiana|2022-01-18
		hCoV-19/USA/IN-LH000207167/2022|EPI_ISL_10329250|USA|Indiana|2022-02-14
		hCoV-19/USA/IN-LH000207419/2022|EPI_ISL_10411494|USA|Indiana|2022-02-20
		hCoV-19/USA/IN-LH000207233/2022|EPI_ISL_10329257|USA|Indiana|2022-02-15
		hCoV-19/USA/IN-LH000207316/2022|EPI_ISL_10329253|USA|Indiana|2022-02-15
		hCoV-19/USA/IN-LH000207449/2022|EPI_ISL_10329258|USA|Indiana|2022-02-15
		hCoV-19/USA/IN-LH000207414/2022|EPI_ISL_10411505|USA|Indiana|2022-02-16
		hCoV-19/USA/IN-LH000207283/2022|EPI_ISL_10329238|USA|Indiana|2022-02-11
		hCoV-19/USA/IN-LH000207168/2022|EPI_ISL_10329239|USA|Indiana|2022-02-11
		hCoV-19/USA/IN-LH000207437/2022|EPI_ISL_10411488|USA|Indiana|2022-02-17
		hCoV-19/USA/IN-LH000207329/2022|EPI_ISL_10942367|USA|Indiana|2022-02-22
		hCoV-19/USA/IN-LH000207016/2022|EPI_ISL_10329244|USA|Indiana|2022-02-13
		hCoV-19/USA/IN-LH000207428/2022|EPI_ISL_10942379|USA|Indiana|2022-02-22
		hCoV-19/USA/IN-LH000207318/2022|EPI_ISL_10411501|USA|Indiana|2022-02-18
		hCoV-19/USA/IN-LH000207202/2022|EPI_ISL_10411491|USA|Indiana|2022-02-17
18	017	hCoV-19/USA/IN-LH000214240/2022|EPI_ISL_9048056|USA|Indiana|2022-01-13
		hCoV-19/USA/IN-LH000211266/2021|EPI_ISL_8312025|USA|Indiana|2021-12-27
		hCoV-19/USA/IN-LH000207089/2022|EPI_ISL_9549120|USA|Indiana|2022-01-26
		hCoV-19/USA/IN-LH000206987/2022|EPI_ISL_9876755|USA|Indiana|2022-01-31
		hCoV-19/USA/IN-LH000213487/2022|EPI_ISL_9549131|USA|Indiana|2022-01-25
		hCoV-19/USA/IN-LH000211154/2021|EPI_ISL_8312002|USA|Indiana|2021-12-23
		hCoV-19/USA/IN-LH000215819/2021|EPI_ISL_8206445|USA|Indiana|2021-12-22
		hCoV-19/USA/IN-LH000211023/2021|EPI_ISL_8561589|USA|Indiana|2021-12-27
		hCoV-19/USA/IN-LH000211046/2021|EPI_ISL_8312022|USA|Indiana|2021-12-27
		hCoV-19/USA/IN-LH000207317/2022|EPI_ISL_10942364|USA|Indiana|2022-02-21
		hCoV-19/USA/IN-LH000216408/2022|EPI_ISL_9059010|USA|Indiana|2022-01-09
		hCoV-19/USA/IN-LH000214836/2022|EPI_ISL_9048070|USA|Indiana|2022-01-14
19	018	hCoV-19/USA/IN-LH000207162/2022|EPI_ISL_9549140|USA|Indiana|2022-01-27
		hCoV-19/USA/IN-LH000215226/2022|EPI_ISL_9048066|USA|Indiana|2022-01-13
		hCoV-19/USA/IN-LH000208830/2021|EPI_ISL_9058997|USA|Indiana|2021-12-29
		hCoV-19/USA/IN-LH000209076/2021|EPI_ISL_9059007|USA|Indiana|2021-12-30
		hCoV-19/USA/IN-LH000216352/2022|EPI_ISL_9059018|USA|Indiana|2022-01-09
		hCoV-19/USA/IN-LH000205856/2022|EPI_ISL_11813945|USA|Indiana|2022-03-28
		hCoV-19/USA/IN-LH000214559/2022|EPI_ISL_9275745|USA|Indiana|2022-01-19
		hCoV-19/USA/IN-LH000214511/2022|EPI_ISL_9549129|USA|Indiana|2022-01-25
		hCoV-19/USA/IN-LH000215227/2022|EPI_ISL_9048045|USA|Indiana|2022-01-13
20	019	hCoV-19/USA/IN-LH000213901/2022|EPI_ISL_9048064|USA|Indiana|2022-01-13
		hCoV-19/USA/IN-LH000210989/2021|EPI_ISL_8206444|USA|Indiana|2021-12-22
		hCoV-19/USA/IN-LH000211145/2021|EPI_ISL_8561550|USA|Indiana|2021-12-27
		hCoV-19/USA/IN-LH000208514/2022|EPI_ISL_9059028|USA|Indiana|2022-01-11
		hCoV-19/USA/IN-LH000207417/2022|EPI_ISL_10942366|USA|Indiana|2022-02-22
		hCoV-19/USA/IN-LH000207326/2022|EPI_ISL_10942377|USA|Indiana|2022-02-22
		hCoV-19/USA/IN-LH000207146/2022|EPI_ISL_11813939|USA|Indiana|2022-03-07
		hCoV-19/USA/IN-LH000207203/2022|EPI_ISL_10942371|USA|Indiana|2022-02-27
21	020	hCoV-19/USA/IN-LH000213597/2022|EPI_ISL_9275726|USA|Indiana|2022-01-18
		hCoV-19/USA/IN-LH000207217/2022|EPI_ISL_10329264|USA|Indiana|2022-02-16
		hCoV-19/USA/IN-LH000206994/2022|EPI_ISL_9549116|USA|Indiana|2022-01-26
		hCoV-19/USA/IN-LH000214982/2022|EPI_ISL_9275757|USA|Indiana|2022-01-24
		hCoV-19/USA/IN-LH000207065/2022|EPI_ISL_9549127|USA|Indiana|2022-01-25
		hCoV-19/USA/IN-LH000207114/2022|EPI_ISL_9549132|USA|Indiana|2022-01-25
		hCoV-19/USA/IN-LH000207413/2022|EPI_ISL_10411493|USA|Indiana|2022-02-18
		hCoV-19/USA/IN-LH000207172/2022|EPI_ISL_10411499|USA|Indiana|2022-02-18
		hCoV-19/USA/IN-LH000207323/2022|EPI_ISL_10329249|USA|Indiana|2022-02-14
		hCoV-19/USA/IN-LH000206967/2022|EPI_ISL_9876703|USA|Indiana|2022-01-31
		hCoV-19/USA/IN-LH000210099/2022|EPI_ISL_11813942|USA|Indiana|2022-03-21
		hCoV-19/USA/IN-LH000207076/2022|EPI_ISL_9549130|USA|Indiana|2022-01-26
		hCoV-19/USA/IN-LH000207015/2022|EPI_ISL_9876712|USA|Indiana|2022-01-31
		hCoV-19/USA/IN-LH000209942/2022|EPI_ISL_11813944|USA|Indiana|2022-03-22
		hCoV-19/USA/IN-LH000207333/2022|EPI_ISL_10411500|USA|Indiana|2022-02-18
		hCoV-19/USA/IN-LH000207347/2022|EPI_ISL_10411492|USA|Indiana|2022-02-17
		hCoV-19/USA/IN-LH000207349/2022|EPI_ISL_10411495|USA|Indiana|2022-02-20
22	021	hCoV-19/USA/IN-LH000206234/2022|EPI_ISL_9059000|USA|Indiana|2022-01-10
		hCoV-19/USA/IN-LH000207332/2022|EPI_ISL_9876731|USA|Indiana|2022-02-08
		hCoV-19/USA/IN-LH000207330/2022|EPI_ISL_10942365|USA|Indiana|2022-02-21
		hCoV-19/USA/IN-LH000207446/2022|EPI_ISL_10329236|USA|Indiana|2022-02-11
23	022	hCoV-19/USA/IN-LH000207242/2022|EPI_ISL_10942373|USA|Indiana|2022-02-25
		hCoV-19/USA/IN-LH000214148/2022|EPI_ISL_9048047|USA|Indiana|2022-01-13
		hCoV-19/USA/IN-LH000208966/2021|EPI_ISL_8561548|USA|Indiana|2021-12-29
		hCoV-19/USA/IN-LH000209269/2021|EPI_ISL_8561572|USA|Indiana|2021-12-29
		hCoV-19/USA/IN-LH000206211/2022|EPI_ISL_9059017|USA|Indiana|2022-01-11
		hCoV-19/USA/IN-LH000214248/2022|EPI_ISL_9275737|USA|Indiana|2022-01-19
		hCoV-19/USA/IN-LH000207427/2022|EPI_ISL_9876721|USA|Indiana|2022-02-08
		hCoV-19/USA/IN-LH000207344/2022|EPI_ISL_9876718|USA|Indiana|2022-02-08
24	023	hCoV-19/USA/IN-LH000214844/2022|EPI_ISL_9048042|USA|Indiana|2022-01-13
		hCoV-19/USA/IN-LH000214142/2022|EPI_ISL_9048051|USA|Indiana|2022-01-13
		hCoV-19/USA/IN-LH000208593/2022|EPI_ISL_9058994|USA|Indiana|2022-01-11
		hCoV-19/USA/IN-LH000214472/2022|EPI_ISL_9275740|USA|Indiana|2022-01-19
		hCoV-19/USA/IN-LH000213801/2022|EPI_ISL_9275727|USA|Indiana|2022-01-19
		hCoV-19/USA/IN-LH000214512/2022|EPI_ISL_9275746|USA|Indiana|2022-01-20
		hCoV-19/USA/IN-LH000211058/2021|EPI_ISL_8561584|USA|Indiana|2021-12-27
		hCoV-19/USA/IN-LH000206303/2022|EPI_ISL_9048041|USA|Indiana|2022-01-12
		hCoV-19/USA/IN-LH000206206/2022|EPI_ISL_9059039|USA|Indiana|2022-01-12
		hCoV-19/USA/IN-LH000214839/2022|EPI_ISL_9048034|USA|Indiana|2022-01-12
		hCoV-19/USA/IN-LH000207014/2022|EPI_ISL_9876749|USA|Indiana|2022-02-06
		hCoV-19/USA/IN-LH000206982/2022|EPI_ISL_9876751|USA|Indiana|2022-02-09
25	024a	hCoV-19/USA/IN-LH000214247/2022|EPI_ISL_9048037|USA|Indiana|2022-01-12
		hCoV-19/USA/IN-LH000209033/2021|EPI_ISL_9059014|USA|Indiana|2021-12-29
		hCoV-19/USA/IN-LH000206371/2021|EPI_ISL_9059004|USA|Indiana|2021-12-29
26	024b	hCoV-19/USA/IN-LH000208663/2022|EPI_ISL_9059030|USA|Indiana|2022-01-11
		hCoV-19/USA/IN-LH000208502/2022|EPI_ISL_9059026|USA|Indiana|2022-01-11
		hCoV-19/USA/IN-LH000207421/2022|EPI_ISL_10411498|USA|Indiana|2022-02-18
		hCoV-19/USA/IN-LH000215250/2022|EPI_ISL_9275741|USA|Indiana|2022-01-19
		hCoV-19/USA/IN-LH000207410/2022|EPI_ISL_10329241|USA|Indiana|2022-02-11
		hCoV-19/USA/IN-LH000206958/2022|EPI_ISL_9876743|USA|Indiana|2022-02-08
		hCoV-19/USA/IN-LH000209235/2021|EPI_ISL_8561569|USA|Indiana|2021-12-29
		hCoV-19/USA/IN-LH000206966/2022|EPI_ISL_9876701|USA|Indiana|2022-01-31
		hCoV-19/USA/IN-LH000206992/2022|EPI_ISL_10411496|USA|Indiana|2022-02-20
		hCoV-19/USA/IN-LH000207040/2022|EPI_ISL_10329246|USA|Indiana|2022-02-13
		hCoV-19/USA/IN-LH000207335/2022|EPI_ISL_10411503|USA|Indiana|2022-02-19
27	025	hCoV-19/USA/IN-LH000214970/2022|EPI_ISL_9275762|USA|Indiana|2022-01-24
		hCoV-19/USA/IN-LH000208738/2022|EPI_ISL_9059024|USA|Indiana|2022-01-11
		hCoV-19/USA/IN-LH000207321/2022|EPI_ISL_10329256|USA|Indiana|2022-02-15
		hCoV-19/USA/IN-LH000207012/2022|EPI_ISL_9876746|USA|Indiana|2022-02-02
		hCoV-19/USA/IN-LH000214128/2022|EPI_ISL_9048057|USA|Indiana|2022-01-13
		hCoV-19/USA/IN-LH000207362/2022|EPI_ISL_9876730|USA|Indiana|2022-02-07
		hCoV-19/USA/IN-LH000207163/2022|EPI_ISL_9549117|USA|Indiana|2022-01-26
		hCoV-19/USA/IN-LH000213489/2022|EPI_ISL_9275721|USA|Indiana|2022-01-18
28	026a	hCoV-19/USA/IN-LH000214834/2022|EPI_ISL_9048063|USA|Indiana|2022-01-13
		hCoV-19/USA/IN-LH000207039/2022|EPI_ISL_10329248|USA|Indiana|2022-02-13
		hCoV-19/USA/IN-LH000207237/2022|EPI_ISL_10329242|USA|Indiana|2022-02-12
29	026b	hCoV-19/USA/IN-LH000207047/2022|EPI_ISL_9876733|USA|Indiana|2022-01-31
30	026c	hCoV-19/USA/IN-LH000206279/2022|EPI_ISL_9048039|USA|Indiana|2022-01-12
31	026d	hCoV-19/USA/IN-LH000207327/2022|EPI_ISL_9876717|USA|Indiana|2022-02-07
		hCoV-19/USA/IN-LH000206957/2022|EPI_ISL_9876735|USA|Indiana|2022-02-09
32	026e	hCoV-19/USA/IN-LH000207210/2022|EPI_ISL_10411506|USA|Indiana|2022-02-22
		hCoV-19/USA/IN-LH000207148/2022|EPI_ISL_10942370|USA|Indiana|2022-02-24
33	026f	hCoV-19/USA/IN-LH000207019/2022|EPI_ISL_10942368|USA|Indiana|2022-02-23
		hCoV-19/USA/IN-LH000207200/2022|EPI_ISL_10329252|USA|Indiana|2022-02-14
34	027	hCoV-19/USA/IN-LH000209037/2021|EPI_ISL_9059015|USA|Indiana|2021-12-29
		hCoV-19/USA/IN-LH000208939/2021|EPI_ISL_9059005|USA|Indiana|2021-12-29
		hCoV-19/USA/IN-LH000207432/2022|EPI_ISL_10329226|USA|Indiana|2022-02-11
		hCoV-19/USA/IN-LH000211093/2021|EPI_ISL_8312024|USA|Indiana|2021-12-27
35	028	hCoV-19/USA/IN-LH000205854/2022|EPI_ISL_11813941|USA|Indiana|2022-03-17
		hCoV-19/USA/IN-LH000206963/2022|EPI_ISL_9876723|USA|Indiana|2022-02-09
		hCoV-19/USA/IN-LH000214902/2022|EPI_ISL_9275764|USA|Indiana|2022-01-24
		hCoV-19/USA/IN-LH000207002/2022|EPI_ISL_9549122|USA|Indiana|2022-01-28
36	029a	hCoV-19/USA/IN-LH000213718/2022|EPI_ISL_9048059|USA|Indiana|2022-01-13
		hCoV-19/USA/IN-LH000207337/2022|EPI_ISL_9876707|USA|Indiana|2022-02-08
		hCoV-19/USA/IN-LH000205750/2022|EPI_ISL_11813940|USA|Indiana|2022-03-11
		hCoV-19/USA/IN-LH000051138/2022|EPI_ISL_9275731|USA|Indiana|2022-01-18
37	029b	hCoV-19/USA/IN-LH000207370/2022|EPI_ISL_9876736|USA|Indiana|2022-02-06
		hCoV-19/USA/IN-LH000207055/2022|EPI_ISL_9876742|USA|Indiana|2022-02-08
		hCoV-19/USA/IN-LH000207353/2022|EPI_ISL_9876727|USA|Indiana|2022-02-07
		hCoV-19/USA/IN-LH000206988/2022|EPI_ISL_9876739|USA|Indiana|2022-02-02
		hCoV-19/USA/IN-LH000207424/2022|EPI_ISL_10329233|USA|Indiana|2022-02-10
38	030a	hCoV-19/USA/IN-LH000211097/2021|EPI_ISL_8206441|USA|Indiana|2021-12-21
39	030b	hCoV-19/USA/IN-LH000211259/2021|EPI_ISL_9059012|USA|Indiana|2021-12-28
40	030c	hCoV-19/USA/IN-LH000214484/2022|EPI_ISL_9048076|USA|Indiana|2022-01-17
41	030d	hCoV-19/USA/IN-LH000215672/2021|EPI_ISL_8561591|USA|Indiana|2021-12-27
42	031	hCoV-19/USA/IN-LH000206989/2022|EPI_ISL_9876725|USA|Indiana|2022-01-31
		hCoV-19/USA/IN-LH000207236/2022|EPI_ISL_10329243|USA|Indiana|2022-02-12
		hCoV-19/USA/IN-LH000208668/2022|EPI_ISL_9275766|USA|Indiana|2022-01-25
		hCoV-19/USA/IN-LH000213814/2022|EPI_ISL_9275729|USA|Indiana|2022-01-19
		hCoV-19/USA/IN-LH000207043/2022|EPI_ISL_9876738|USA|Indiana|2022-02-07
		hCoV-19/USA/IN-LH000213589/2022|EPI_ISL_9275755|USA|Indiana|2022-01-24
43	032	hCoV-19/USA/IN-LH000213712/2022|EPI_ISL_9048071|USA|Indiana|2022-01-14
		hCoV-19/USA/IN-LH000214931/2022|EPI_ISL_9275730|USA|Indiana|2022-01-19
		hCoV-19/USA/IN-LH000211256/2021|EPI_ISL_8561577|USA|Indiana|2021-12-22
		hCoV-19/USA/IN-LH000210991/2021|EPI_ISL_8561585|USA|Indiana|2021-12-27
44	033	hCoV-19/USA/IN-LH000207334/2022|EPI_ISL_10329262|USA|Indiana|2022-02-16
		hCoV-19/USA/IN-LH000207022/2022|EPI_ISL_10942378|USA|Indiana|2022-02-23
45	034	hCoV-19/USA/IN-LH000207100/2022|EPI_ISL_9549139|USA|Indiana|2022-01-26
		hCoV-19/USA/IN-LH000207368/2022|EPI_ISL_10429767|USA|Indiana|2022-02-18
		hCoV-19/USA/IN-LH000214491/2022|EPI_ISL_9549118|USA|Indiana|2022-01-25
		hCoV-19/USA/IN-LH000207336/2022|EPI_ISL_10329217|USA|Indiana|2022-02-09
		hCoV-19/USA/IN-LH000207004/2022|EPI_ISL_9876720|USA|Indiana|2022-02-02
		hCoV-19/USA/IN-LH000207342/2022|EPI_ISL_10329225|USA|Indiana|2022-02-10
		hCoV-19/USA/IN-LH000207223/2022|EPI_ISL_10329251|USA|Indiana|2022-02-14
		hCoV-19/USA/IN-LH000207359/2022|EPI_ISL_9876745|USA|Indiana|2022-02-09
		hCoV-19/USA/IN-LH000207422/2022|EPI_ISL_10329224|USA|Indiana|2022-02-10
		hCoV-19/USA/IN-LH000207447/2022|EPI_ISL_10329221|USA|Indiana|2022-02-10
		hCoV-19/USA/IN-LH000207438/2022|EPI_ISL_10329234|USA|Indiana|2022-02-11
		hCoV-19/USA/IN-LH000207150/2022|EPI_ISL_10329222|USA|Indiana|2022-02-10
46	035	hCoV-19/USA/IN-LH000211236/2021|EPI_ISL_8312006|USA|Indiana|2021-12-23
		hCoV-19/USA/IN-LH000215224/2022|EPI_ISL_9048053|USA|Indiana|2022-01-13
		hCoV-19/USA/IN-LH000207350/2022|EPI_ISL_9876728|USA|Indiana|2022-02-07
		hCoV-19/USA/IN-LH000210028/2022|EPI_ISL_11813943|USA|Indiana|2022-03-23
		hCoV-19/USA/IN-LH000207009/2022|EPI_ISL_10329220|USA|Indiana|2022-02-09
47	036	hCoV-19/USA/IN-LH000214242/2022|EPI_ISL_9048082|USA|Indiana|2022-01-18
		hCoV-19/USA/IN-LH000209237/2021|EPI_ISL_8561565|USA|Indiana|2021-12-28
		hCoV-19/USA/IN-LH000211032/2021|EPI_ISL_8597995|USA|Indiana|2021-12-27
		hCoV-19/USA/IN-LH000209241/2021|EPI_ISL_9059013|USA|Indiana|2021-12-29
48	037	hCoV-19/USA/IN-LH000207190/2022|EPI_ISL_10329219|USA|Indiana|2022-02-09
		hCoV-19/USA/IN-LH000207358/2022|EPI_ISL_9876706|USA|Indiana|2022-02-07
		hCoV-19/USA/IN-LH000208044/2022|EPI_ISL_9876754|USA|Indiana|2022-02-07
		hCoV-19/USA/IN-LH000206976/2022|EPI_ISL_9876753|USA|Indiana|2022-01-31
49	038a	hCoV-19/USA/IN-LH000207032/2022|EPI_ISL_9876732|USA|Indiana|2022-02-09
50	038b	hCoV-19/USA/IN-LH000211005/2021|EPI_ISL_8561574|USA|Indiana|2021-12-27
51	039a	hCoV-19/USA/IN-LH000214747/2022|EPI_ISL_9275722|USA|Indiana|2022-01-18
		hCoV-19/USA/IN-LH000207059/2022|EPI_ISL_10329247|USA|Indiana|2022-02-13
52	039b	hCoV-19/USA/IN-LH000206954/2022|EPI_ISL_9876726|USA|Indiana|2022-02-02
		hCoV-19/USA/IN-LH000207078/2022|EPI_ISL_9549115|USA|Indiana|2022-01-26
		hCoV-19/USA/IN-LH000214994/2022|EPI_ISL_9549135|USA|Indiana|2022-01-25
53	040	hCoV-19/USA/IN-LH000209044/2021|EPI_ISL_8561564|USA|Indiana|2021-12-28
54	041	hCoV-19/USA/IN-LH000213705/2022|EPI_ISL_9275732|USA|Indiana|2022-01-19
		hCoV-19/USA/IN-LH000214971/2022|EPI_ISL_9275758|USA|Indiana|2022-01-24
55	042	hCoV-19/USA/IN-LH000206965/2022|EPI_ISL_9876724|USA|Indiana|2022-01-31
		hCoV-19/USA/IN-LH000207719/2022|EPI_ISL_9275754|USA|Indiana|2022-01-20
		hCoV-19/USA/IN-LH000207099/2022|EPI_ISL_9549137|USA|Indiana|2022-01-26
		hCoV-19/USA/IN-LH000207351/2022|EPI_ISL_9876747|USA|Indiana|2022-02-07
56	043	hCoV-19/USA/IN-LH000206959/2022|EPI_ISL_9876719|USA|Indiana|2022-02-06
		hCoV-19/USA/IN-LH000206214/2022|EPI_ISL_9059042|USA|Indiana|2022-01-12
57	044	hCoV-19/USA/IN-LH000206175/2022|EPI_ISL_9058993|USA|Indiana|2022-01-10
		hCoV-19/USA/IN-LH000206140/2022|EPI_ISL_9059045|USA|Indiana|2022-01-12
		hCoV-19/USA/IN-LH000215256/2022|EPI_ISL_9048052|USA|Indiana|2022-01-13
		hCoV-19/USA/IN-LH000213576/2022|EPI_ISL_9048075|USA|Indiana|2022-01-15
		hCoV-19/USA/IN-LH000206281/2022|EPI_ISL_9048033|USA|Indiana|2022-01-12
58	045	hCoV-19/USA/IN-LH000207246/2022|EPI_ISL_10329232|USA|Indiana|2022-02-10
		hCoV-19/USA/IN-LH000214975/2022|EPI_ISL_9275759|USA|Indiana|2022-01-24
		hCoV-19/USA/IN-LH000207119/2022|EPI_ISL_9549136|USA|Indiana|2022-01-27
		hCoV-19/USA/IN-LH000207041/2022|EPI_ISL_9876748|USA|Indiana|2022-02-08
59	046a	hCoV-19/USA/IN-LH000213816/2022|EPI_ISL_9275723|USA|Indiana|2022-01-18
60	046b	hCoV-19/USA/IN-LH000207324/2022|EPI_ISL_10329261|USA|Indiana|2022-02-16
61	047	hCoV-19/USA/IN-LH000207178/2022|EPI_ISL_10942374|USA|Indiana|2022-02-27
		hCoV-19/USA/IN-LH000207082/2022|EPI_ISL_9549128|USA|Indiana|2022-01-26
62	048a	hCoV-19/USA/IN-LH000214474/2022|EPI_ISL_9275763|USA|Indiana|2022-01-24
63	048b	hCoV-19/USA/IN-LH000207138/2022|EPI_ISL_9549133|USA|Indiana|2022-01-27
		hCoV-19/USA/IN-LH000206981/2022|EPI_ISL_9876740|USA|Indiana|2022-02-02
64	049a	hCoV-19/USA/IN-LH000207026/2022|EPI_ISL_10329245|USA|Indiana|2022-02-13
65	049b	hCoV-19/USA/IN-LH000207361/2022|EPI_ISL_10329229|USA|Indiana|2022-02-10
66	049c	hCoV-19/USA/IN-LH000207434/2022|EPI_ISL_10329230|USA|Indiana|2022-02-10
		hCoV-19/USA/IN-LH000207227/2022|EPI_ISL_10329231|USA|Indiana|2022-02-10
Description: List of sequences analyzed in each cluster.

## Sheet: Table S7
Table S7. BaTS Results by Cluster: Delta
Group ID	Internal ID	# taxa	# Purdue	Purdue PS	# PS > 0.5	# PS > 0.25	# PS > 0.05	List of Locations
1	001	110	1	1	1	1	3	Ohio (0.584), Belgium (0.169), Colombia (0.146)
2	002_003_004_005_006	438	6	5.02	5	5	10	Indiana (0.993), Illinois (0.939), North Dakota (0.929), Massachusetts (0.874), Colorado (0.789), Florida (0.238), Oregon (0.149), Georgia (0.149), Nebraska (0.075), Kentucky (0.070)
3	007_008_009_010	381	6	4.69	3	3	5	Indiana (2.690), Illinois (0.997), Ohio (0.996), Texas (0.245), Iowa (0.179)
4	011_012_013_014_015_016_017_018_019	796	11	10.88	6	8	17	Indiana (3.544), Illinois (1.798), Ohio (1.561), Kentucky (1.039), Oregon (0.994), Massachusetts (0.610), New Jersey (0.449), Rhode Island (0.263), Wisconsin (0.186), California (0.165), Connecticut (0.121), Arizona (0.090), Delaware 0.076), Utah (0.076), Maryland (0.058), New York (0.055), Minnesota (0.052)
5	020_021	290	3	2.743	3	3	3	Michigan (1.743), Indiana (0.940), Massachusetts (0.532)
6	022_023	230	6	5	2	5	7	Indiana (3.440), Florida (0.953), Illinois (0.267), Canada (0.259), Ohio (0.253), New York (0.216), Texas (0.066)
7	024_025_026_027_028	576	6	5.48	3	3	4	Indiana (4.413), Illinois (0.933), Minnesota (0.641), Kentucky (0.242)
8	029_030_031	234	9	7.51	4	5	10	Indiana (3.474), Illinois (1.431), Kentucky (0.556), Wisconsin (0.503), South Carolina (0.301), Kansas (0.216), Washington (0.162), Missouri (0.085), Michigan (0.076), Texas (0.066)
9	032	293	3	3	3	3	3	Indiana (1.000), Michigan (1.000), Kentucky (0.999)
10	033_034	178	4	3.78	2	3	3	Indiana (2.770), Illinois (1.000), Missouri (0.413)
11	035_036_037_038_039_40	703	10	8.57	7	10	11	Indiana (4.625), Connecticut (1.146), Ohio (1.000), Aruba (0.998), Pennsylvania (0.997), California (0.918), New York (0.682), Massachusetts (0.432), North Carolina (0.339), Florida (0.318), Kentucky (0.062)
12	041_042	691	13	11.71	4	6	11	Indiana (6.958), California (1.090), Michigan (1.053), Georgia (0.927), Ohio (0.331), Arizona (0.256), Illinois (0.217), South Carolina (0.210), Tennessee (0.175), North Carolina (0.084), Washington (0.055)
13	043_044_045_046_047_048	1362	18	16.91	7	9	15	Indiana (8.155), Wisconsin (2.818), Illinois (1.774), Tennessee (1.123), Minnesota (1.031), California (0.715), West Virginia (0.548), Nevada (0.268), North Dakota (0.252), Montana (0.196), Michigan (0.115), Georgia (0.099), Ohio (0.097), New Jersey (0.057), Kansas (0.050)
14	049_050_051	276	6	4.1	2	3	8	Indiana (1.001), Washington (0.776), Illinois (0.378), California (0.289), Wisconsin (0.214), Florida (0.170), Ohio (0.094), Texas (0.080), Oregon (0.068)
15	052_053_054	588	7	7	6	7	11	Indiana (2.719), Colorado (1.045), Arizona (1.000), Canada (0.999), Illinois (0.952), Michigan (0.879), California (0.268), Georgia (0.141), Minnesotia (0.061), New York (0.059), South Carolina (0.051)
16	055_056_057	851	16	15.9	4	5	14	Indiana (9.372), California (2.242), Canada (1.114), Virginia (0.987), Michigan (0.302), Illinois (0.245), Utah (0.224), Wes Virginia (0.186), Oklahoma (0.145), New York (0.115), Wyoming (0.077), Washington (0.076), Nebraska (0.066), Oregon (0.062)
17	058_059_060	346	31	3.09	3	3	4	Washington (1.030), Indiana (1.027), California (1.000), Canada (0.055)
18	061_062	102	8	2.06	2	2	3	Indiana (1.209), California (1.000), Illinois (0.280)
19	063	1627	32	27.25	7	8	17	Indiana (18.187), California (1.949), Ohio (1.359), Illinois (0.936), North Carolina (0.807), Minnesota (0.630), South Carolina (0.614), Missouri (0.281), Colorado (0.222), Georgia (0.221), New York (0.172), Washington (0.104), Nevada (0.094), Oregon (0.087), Wisconsin (0.084), Michigan (0.074), Massachusetts (0.061)
20	064_065	607	39	26.65	8	8	11	Indiana (19.253), Illinois (3.705), Tennessee (1.555), Michigan (1.002), Slovenia (1.000), Ohio (0.965), Pennsylvania (0.919), Wisconsin (0.659), Massachusetts (0.126), Florida (0.111), Colorado (0.050)
21	066	237	3	3	3	3	3	Ohio (1.000), Turkey (0.999), Montana (0.960)
22	067	1175	11	10.05	3	4	9	Indiana (4.276), Illinois (2.174), Colorado (0.588), Florida (0.419), Michigan (0.127), North Carolina (0.059), Wisconsin (0.058), Kentucky (0.054), Minnesota (0.050)
23	068	1094	11	10.7	4	7	15	Indiana (3.484), Illinois (2.233), Ohio (1.626), Kentucky (0.553), Georgia (0.484), Colorado (0.302), Texas (0.262), Maine (0.231), New York (0.231), Nevada (0.125), North Carolina (0.107), New Jersey (0.059), California (0.054), Idaho (0.054), Virginia (0.052)
24	069	240	20	6.29	5	5	8	Indiana (1.993), Illinois (1.805), Massachusetts (1.055), Michigan (0.993), New York (0.825), Wisconsin (0.100), Pennsylvania (0.091), Delaware (0.084)
25	070	556	7	7	3	5	8	Indiana (5.170), Illinois (0.915), Germany (0.661), Connecticut (0.456), California (0.424), North Carolina (0.132), Texas (0.098), Ohio (0.071)
26	071	712	22	18.64	5	5	9	Indiana (15.140), Massachusetts (1.239), California (1.228), Illinois (1.075), Tennessee (0.840), Wisconsin (0.194), Maryland (0.128), Ohio (0.099), Utah (0.054)
27	072	1107	28	20.97	6	6	13	Indiana (16.395), Illinois (1.116), Ohio (1.078), Texas (0.744), Michigan (0.623), Florida (0.531), Maryland (0.182), Tennessee (0.181), California (0.171), Kentucky (0.132), Colorado (0.109), Kansas (0.065), North Carolina (0.056)
		15800	337	248.993	111
Description: Details of BaTS results by cluster for Delta analyzed samples, including internal ID, number of taxa, number of Purdue sequences, PS scores, and list of locations.

## Sheet: Table S8
Table S8. BaTS Results by Cluster: Omicron
Group ID	Internal ID	# taxa	# Purdue	# Purdue BaTS	Purdue PS	Purdue Max Clade	Purdue2 PS 2-state	Purdue2 PS 3-state	Purdue3 PS 2-state	Purdue3 PS 3-state	# PS >= 0.5	# PS >= 0.25	# PS >= 0.05	List of Locations
1	001_corrected	1939	15	15	14.56	1.36	19.51	22.63	21.49	21.49	5	8	14	India (3.473), United Kingdom (2.895), Illinois (0.885), Singapore (0.622), Indiana (0.593), Iowa (0.357), New York (0.318), Colorado (0.301), California (0.231), Germany (0.171), Massachusetts (0.160), Vermont (0.158), North Carolina (0.136), Malaysia (0.065)
2	002	967	19	19	14.72						8	9	15	India (7.109), United Kingdom (1.891), Bangladesh (0.964), Arkansas (0.858), Bahrain (0.821), South Korea (0.815), New York (0.806), Canada (0.735), Alabama (0.382), Germany (0.097), Colorado (0.077), Massachusetts (0.070), New Zealand (0.057), Singapore (0.055), Ohio (0.054)
3	003_corrected	1225	20	20	15.7	5	19.5	19.57			5	7	19	United Kingdom (6.002), India (1.552), Illinois (1.176), Sweden (1.004), Ireland (0.536), Florida (0.479), North Carolina (0.261), Texas (0.248), Netherlands (0.194), Vermont (0.194), Indiana (0.123), Canada (0.119), New Jersey (0.091), Massachusetts (0.089), Puerto Rico (0.066), Connecticut (0.059), Pennsylvania (0.057), California (0.056), Germany (0.053)
4	004	881	19	19	8.27						4	6	12	Poland (2.042), Oregon (0.809), United Kingdom (0.684), Alabama (0.681), Colorado (0.495), California (0.408), New York (0.224), Canada (0.098), Florida (0.097), North Carolina (0.086), Texas (0.077), Georgia (0.067)
5	005	612	13	13	7.61						3	4	16	Texas (1.264), Indiana (0.530), California (0.507), Illinois (0.434), Florida (0.175), Germany (0.168), Canada (0.153), United Kingdom (0.141), South Carolina (0.129), Louisiana (0.099), New York (0.093), Mexico (0.086), Colorado (0.081), Utah (0.067), Mauritius (0.059), Oregon (0.055)
6	006	2020	16	16	8.11	4.17	8.03	8.95			5	7	16	Tennessee (1.124), Arizona (0.997), United Kingdom (0.959), California (0.615), Netherlands (0.593), North Carolina (0.393), Georgia (0.300), Texas (0.237), France (0.199), Missouri (0.178), Oklahoma (0.134), Indiana (0.105), Washington(DC) (0.087), Florida (0.073), Norway (0.052), Arkansas (0.050)
7	007	2031	17	17	12.88	2.49	12.18	14.13			6	9	16	Indiana (2.077), United Kingdom (2.030), Michigan (1.159), Texas (0.982), Illinois (0.933), California (0.715), Poland (0.364), Tennessee (0.318), Colorado (0.307), Oregon (0.208), Arizona (0.157), North Carolina (0.115), Iowa (0.073), Louisiana (0.072), New York (0.063), Kansas (0.060)
8	008_corrected	1161	12	12	9.53	2.37	10.36	15.03			3	6	13	United Kingdom (1.320), Michigan (0.895), Poland (0.848), New York (0.380), Washington (0.301), Illinois (0.258), Oregon (0.172), Netherlands (0.144), Oklahoma (0.109), California (0.097), Belize (0.077), Sweden (0.074), Texas (0.064)
9	009_corrected	1159	17	17	10.17	2.86	11.61	13.59			6	8	16	California (1.190), Illinois (0.941), Wisconsin (0.910), Netherlands (0.844), Michigan (0.783), Canada (0.604), United Kingdom (0.352), Oregon (0.332), Arizona (0.118), Colorado (0.107), India (0.104), Georgia (0.088), New York (0.078), Indiana (0.065), Minnesota (0.053), South Carolina (0.051)
10	010_corrected	1072	18	18	7.52	5.85	8.71	10.09			5	5	11	Poland (1.263), Oregon (0.973), United Kingdom (0.902), Netherlands (0.640), Illinois (0.557), California (0.249), Missouri (0.094), Colorado (0.090), Texas (0.074), Wisconsin (0.060), Georgia (0.054)
11	011a_corrected	1418	11	11	10.99	1.8	11.08	11.12			7	7	9	Poland (2.046), United Kingdom (1.930), California (1.696), Germany (1.104), Indiana (1.018), Morocco (0.598), Spain (0.543), Denmark (0.067), France (0.052)
12	011b	1858	12	12	9.87						9	10	18	Poland (0.968), Netherlands (0.957), Morocco (0.947), Iowa (0.911), New Jersey (0.812), Virginia (0.786), India (0.733), Germany (0.676), United Kingdom (0.586), Texas (0.386), New York (0.235), California (0.119), Indonesia (0.092), Australia (0.070), Connecticut (0.065), Florida (0.056), Missouri (0.054), Wisconsin (0.051)
13	012	513	12	12	4.76						2	4	12	Oregon (0.986), United Kingdom (0.839), New York (0.281), Pennsylvania (0.263), California (0.181), Colorado (0.172), Curacao (0.127), Belgium (0.106), Netherlands (0.103), North Carolina (0.087), Connecticut (0.085), Florida (0.066)
14	013	1498	16	16	8.34						5	9	13	California (1.240), New York (1.163), Netherlands (0.874), Spain (0.816), United Kingdom (0.720), Poland (0.439), Maryland (0.329), Vermont (0.262), Illinois (0.252), Massachusetts (0.228), Brazil (0.102), Florida (0.094), Colorado (0.085)
15	014_corrected	1071	7	7	5.28	2.41	6.26	6.28			5	5	11	India (1.313), Tennessee (0.862), Poland (0.564), Germany (0.535), Indiana (0.508), United Kingdom (0.142), Colorado (0.128), Kenya (0.127), Netherlands (0.105), Kentucky (0.071), Illinois (0.060)
16	015_corrected	1228	11	11	8.67	2.65	NA	NA			4	7	19	Tennessee (1.929), United Kingdom (1.097), North Dakota (1.004), Colorado (0.607), Alabama (0.479), Michigan (0.468), Minnesota (0.277), Illinois (0.244), Kentucky (0.226), Georgia (0.214), California (0.203), New York (0.172), Indiana (0.128), Oregon (0.125), Nevada (0.086), Arkansas (0.069), Oklahoma (0.067), Florida (0.060), Ohio (0.056)
17	016	784	22	22	9.88						5	6	17	Indiana (2.003), Colorado (1.923), Illinois (1.041), Alabama (0.717), California (0.570), North Carolina (0.286), New York (0.207), Florida (0.202), Wyoming (0.175), Texas (0.160), Michigan (0.143), Georgia (0.119), Tennessee (0.116), Ohio (0.074), Missouri (0.068), Arkansas (0.063), Iowa (0.061)
18	017	1153	12	12	10.66						5	7	20	United Kingdom (1.231), Massachuesetts (1.198), India (1.162), Wisconsin (1.043), Canada (0.757), Texas (0.343), Florida (0.279), Arizona (0.245), Rhode Island (0.216), Indiana (0.159), California (0.158), Connecticut (0.149), New Jersey (0.128), New York (0.121), Pennsylvania (0.086), Tennessee (0.079), Illinois (0.076), Colorado (0.069), North Carolina (0.061), Maryland (0.054)
19	018	969	9	9	8.01						6	10	17	Bangladesh (1.458), Tennessee (1.008), Minnesota (0.944), United Kingdom (0.908), Poland (0.868), Indiana (0.657), Alabama (0.425), California (0.403), Germany (0.307), South Carolina (0.274), New York (0.218), Colorado (0.145), Czech Republic (0.130), Nigeria (0.063), Missouri (0.056), Malaysia (0.055), Maryland (0.053)
20	019	904	8	8	4.94						4	6	6	United Kingdom (1.213), Netherlands (0.808), Poland (0.659), Illinois (0.597), Thailand (0.489), Indiana (0.476)
21	020	2047	17	17	10.66	2.71	10.66	10.66			5	9	20	United Kingdom (1.850), Brazil (0.999), Poland (0.979), Tennessee (0.813), Indiana (0.747), Maryland (0.493), Germany (0.400), New York (0.359), Netherlands (0.335), Czech Republic (0.243), Delaware (0.216), North Carolina (0.203), Luzembourg (0.133), New Mexico (0.118), Canada (0.113), Washington (0.110), Oregon (0.109), Colorado (0.083), Uganda (0.058), Texas (0.054)
22	021	255	4	4	1.74						1	1	3	Indiana (0.727), Utah (0.138), California (0.053)
23	022	554	8	8	5.21						3	4	12	Colorado (1.231), Pennsylvania (0.827), United Kingdom (0.533), Ohio (0.339), Germany (0.197), Arizona (0.193), Illinois (0.138), California (0.116), Indonesia (0.062), Saudi Arabia (0.061), Belgium (0.056), Israel (0.051)
24	023_corrected	1786	12	12	9.32	2.19	11.11	13.72			4	5	12	Poland (2.516), Oregon (1.126), Tennessee (0.621), Panama (0.538), United Kingdom (0.349), India (0.206), Israel (0.167), Oklahoma (0.139), Spain (0.118), California (0.103), West Virginia (0.090), Colorado (0.086)
25	024a	2325	3	3	2.5	1.5	3.12	4.64			1	1	2	Poland (0.872), Bonaire (0.067)
26	024b	743	11	11	8.46						3	5	21	Poland (0.963), Utah (0.868), California (0.528), Colorado (0.349), United Kingdom (0.282), Oklahoma (0.230), Florida (0.167), Canada (0.166), Alabama (0.145), Arizona (0.136), Washington (0.133), Illinois (0.120), New York (0.105), Montana (0.101), Michigan (0.074), Missouri (0.074), South Carolina (0.073), Chile (0.071), Tennessee (0.069), North Carolina (0.057), Oregon (0.055)
27	025	731	8	8	5.76						1	6	21	California (0.684), Tennessee (0.387), Poland (0.358), Oklahoma (0.351), Czech Republic (0.349), Spain (0.341), Texas (0.132), New York (0.131), Colorado (0.129), Michigan (0.113), Mexico (0.106), Arizona (0.106), Oregon (0.097), Washington (0.091), United Kingdom (0.069), North Carolina (0.069), Brazil (0.060), Indiana (0.058), Ecuador (0.054), Georgia (0.053), Israel (0.050)
28	026a	97	3	3	2						0	1	6	California (0.412), North Carolina (0.144), Florida (0.106), New York (0.084), Tennessee (0.065), Costa Rica (0.053)
29	026b	94	1	1	1						0	0	6	Indiana (0.112), California (0.093), Croatia (0.092), Wyoming (0.072), Colorado (0.056), Slovenia (0.054)
30	026c_corrected	617	1	1	1	1	2.01	2.06			0	0	0
31	026d	90	2	2	1						0	0	3	West Virginia (0.108), California (0.069), Georgia (0.062)
32	026e	95	2	2	1.93						2	2	6	Australia (0.733), Germany (0.558), Chile (0.112), Ohio (0.074), Spain (0.066), North Carolina (0.065)
33	026f	2606	2	2	2	1	3	3			1	1	1	California (0.699)
34	027	246	4	4	3.06	1.94	4.05	4.06			2	2	10	Delaware (0.915), California (0.888), Oregon (0.218), Canada (0.136), Arizona (0.117), Tennessee (0.096), Michigan (0.062), United Kingdom (0.066), Colorado (0.056), Florida (0.056)
35	028	301	4	4	3						3	4	6	Texas (0.949), California (0.643), Florida (0.525), Indiana (0.328), South Carolina (0.072), Colorado (0.067)
36	029a	519	4	4	4						3	5	6	Illinois (1.041), Tennessee (0.857), Michigan (0.832), Virginia (0.437), Poland (0.270), Massachusetts (0.058)
37	029b	532	5	5	4.57						2	3	4	Poland (2.986), Indiana (0.786), United Kingdom (0.319), Czech Republic (0.132)
38	030a	1026	1	1	1						0	0	0
39	030b	71	1	1	1						1	1	1	California (0.860)
40	030c	165	1	1	1						1	1	2	Colorado (0.999), California (0.056)
41	030d	267	1	1	1	1	4.03	4.6			0	0	0
42	031	833	6	6	5.95	1.03	8.67	9.32			2	3	9	Poland (2.622), Tennessee (0.518), California (0.478), Indiana (0.194), North Carolina (0.133), Colorado (0.113), Ohio (0.102), West Virginia (0.080), New York (0.066)
43	032	459	4	4	3.19						1	2	7	California (0.663), Colorado (0.258), United Kingdom (0.118), Florida (0.107), West Virginia (0.102), Arizona (0.073), Massachusetts (0.056)
44	033	153	2	2	2						1	2	5	Indiana (0.930), North Carolina (0.484), Ohio (0.152), Liechtenstein (0.062), Nebraska (0.053)
45	034	110	12	12	1.97						1	1	6	Illinois (0.998), Utah (0.107), New York (0.073), New Mexico (0.069), California (0.053), Wyoming (0.051)
46	035	468	5	5	4.13	1.69	6.27	7.34			0	2	10	India (0.425), Illinois (0.323), California (0.123), Missouri (0.105), Netherlands (0.079), Colorado (0.077), Florida (0.072), United Kingdom (0.068), Poland (0.067), Slovenia (0.066)
47	036	1293	4	4	2.85						1	2	4	Indiana (1.007), Nebraska (0.321), Spain (0.218), California (0.195)
48	037	213	4	4	1.19						0	0	1	Washington (0.085)
49	038a	84	1	1	1						1	1	2	Indiana (0.765), Virginia (0.066)
50	038b	2383	1	1	1	1	2	3			0	0	1	Tennessee (0.161)
51	039a	440	2	2	2						1	2	4	California (0.600), Massachusetts (0.271), Oklahoma (0.108), Texas (0.065)
52	039b	408	3	3	1.6						1	1	5	California (0.627), Colorado (0.064), Brazil (0.060), Florida (0.054), Wyoming (0.053)
53	040	2172	1	1	1	1	1.08	2.08			0	0	0
54	041	184	2	2	1.82						0	1	6	United Kingdom (0.316), Colorado (0.168), Denmark (0.157), California (0.107), Oregon (0.071), Washington (0.070)
55	042	236	4	4	1.49						0	1	5	United Kingdom (0.302), California (0.167), Germany (0.095), Nevada (0.073), Rhode Island (0.067)
56	043	137	2	2	1.99						0	2	3	Georgia (0.474), Canada (0.250), Connecticut (0.077)
57	044	637	5	5	4.75						1	3	11	United Kingdom (0.971), Minnesota (0.336), Florida (0.264), Slovenia (0.228), New York (0.225), Massachusetts (0.181), California (0.101), Arizona (0.090), Georgia (0.087), Canada (0.086), Washington (0.058)
58	045	150	4	4	1.09						0	1	3	Arizona (0.498), Ohio (0.119), Mexico (0.088)
59	046a	2347	1	1	1						0	0	0
60	046b	88	1	1	1						0	1	5	United Kingdom (0.315), California (0.175), North Carolina (0.075), Florida (0.062), Oregon (0.057)
61	047	150	2	2	2						1	2	8	California (0.664), Massachusetts (0.258), Colombia (0.217), Oklahoma (0.123), New York (0.091), Colorado (0.061), Belgium (0.059), Michigan (0.053)
62	048a	2387	1	1	1						1	1	1	Panama (0.994)
63	048b	164	2	2	1.99						1	3	6	Massachusetts (0.520), California (0.398), New York (0.363), West Virginia (0.090), Sweden (0.061), Netherlands (0.056)
64	049a	92	1	1	1						0	0	4	California (0.076), Brazil (0.064), Arkansas (0.060), Washington (0.051)
65	049b	2065	1	1	1	1	2.1	2.1			1	1	1	Tennessee (0.521)
66	049c	359	2	2	1.01						0	2	3	Poland (0.395), North Carolina (0.307), United Kingdom (0.101)
		57642	454	454	310.7						149
Description: All relevant details for BaTS analyses including cluster internal ID, number of taxa included, number of Purdue samples, PS scores for 2-state and 3-state runs, list of locations, etc.

## Sheet: Table S9
Table S9. Omicron Dataset Curation
Cluster	Indiana Sequences		All Sequences		Indiana Proportion		Enrichment*
	Pre	Post	Pre	Post	Pre	Post
001	39	31	8034	1933	0.00485437	0.0160372	1
002	14	11	2254	959	0.00621118	0.0114703	1
003	27	22	1517	1215	0.0177983	0.018107	1
004	56	17	3535	872	0.0158416	0.0194954	1
005	25	21	739	604	0.0338295	0.0347682	1
006	45	37	3862	2010	0.011652	0.018408	1
007	52	43	4052	2018	0.0128332	0.0213082	1
008	46	35	1985	1149	0.0231738	0.0304613	1
009	55	41	1967	1148	0.0279614	0.0357143	1
010	47	35	1983	1062	0.0237015	0.0329567	1
011a	6	6	2288	1408	0.00262238	0.00426136	1
011b	14	13	2600	1846	0.00538462	0.00704225	1
012	10	4	727	504	0.0137552	0.00793651	0
013	9	8	2667	1486	0.00337458	0.00538358	1
014	22	20	2030	1066	0.0108374	0.0187617	1
015	17	16	2431	1219	0.00699301	0.0131255	1
016	17	14	1367	773	0.012436	0.0181113	1
017	18	18	1518	1146	0.0118577	0.0157068	1
018	6	6	1325	961	0.0045283	0.0062435	1
019	12	11	1424	916	0.00842697	0.0120087	1
020	53	40	3709	2058	0.0142896	0.0194363	1
021	18	16	306	257	0.0588235	0.0622568	1
022	12	9	781	548	0.0153649	0.0164234	1
023	25	23	3280	1776	0.00762195	0.0129505	1
024a	91	58	5919	2322	0.0153742	0.0249785	1
024b	10	10	944	735	0.0105932	0.0136054	1
025	4	4	1024	724	0.00390625	0.00552486	1
026a	3	3	116	96	0.0258621	0.03125	1
026b	1	1	99	93	0.010101	0.0107527	1
026c	5	5	1002	616	0.00499002	0.00811688	1
026d	2	2	115	90	0.0173913	0.0222222	1
026e	2	2	105	95	0.0190476	0.0210526	1
026f	88	59	7201	2604	0.0122205	0.0226575	1
027	4	3	342	243	0.0116959	0.0123457	1
028	3	3	384	299	0.0078125	0.0100334	1
029a	2	2	688	515	0.00290698	0.0038835	1
029b	4	4	719	527	0.00556328	0.00759013	1
030a	7	7	1820	1025	0.00384615	0.00682927	1
030b	0	0	128	70	0	0	0
030c	1	1	236	164	0.00423729	0.00609756	1
030d	6	6	347	266	0.0172911	0.0225564	1
031	12	12	1069	827	0.0112254	0.0145103	1
032	0	0	650	455	0	0	0
033	7	7	176	151	0.0397727	0.0463576	1
034	13	9	124	107	0.104839	0.0841121	0
035	7	7	589	464	0.0118846	0.0150862	1
036	27	25	2327	1289	0.0116029	0.0193949	1
037	6	6	256	211	0.0234375	0.028436	1
038a	4	4	99	83	0.040404	0.0481928	1
038b	90	59	6360	2382	0.0141509	0.0247691	1
039a	1	1	688	438	0.00145349	0.00228311	1
039b	3	3	658	407	0.00455927	0.00737101	1
040	86	56	5784	2171	0.0148686	0.0257946	1
041	1	1	229	182	0.00436681	0.00549451	1
042	2	2	295	234	0.00677966	0.00854701	1
043	1	1	145	136	0.00689655	0.00735294	1
044	3	3	783	632	0.00383142	0.00474684	1
045	2	2	189	148	0.010582	0.0135135	1
046a	80	53	6438	2346	0.0124262	0.0225916	1
046b	0	0	100	87	0	0	0
047	0	0	190	148	0	0	0
048a	83	54	6490	2386	0.0127889	0.022632	1
048b	1	1	199	162	0.00502513	0.00617284	1
049a	0	0	104	91	0	0	0
049b	85	58	5377	2064	0.0158081	0.0281008	1
049c	2	2	431	357	0.00464037	0.00560224	1
*: 0 = the ratio of Indiana sequences to all sequences is greater pre-curation than post-curation
*: 1 = the ratio of Indiana sequences to all sequences is greater post-curation than pre-curation
Description: Dataset curation details for Omicron clusters, including Indiana and all other sequences and proportion of Indiana sequences.

## Sheet: Table S10
Table S10. GISAID Acknowledgement.
Data Availability
GISAID Identifier: EPI_SET_231104zs
doi: 10.55876/gis8.231104zs
All genome sequences and associated metadata in this dataset are published in GISAID’s EpiCoV database. To view the contributors of each individual sequence with details such as accession number, Virus name, Collection date, Originating Lab and Submitting Lab and the list of Authors, visit 10.55876/gis8.231104zs
Data Snapshot
EPI_SET_231104zs is composed of 73,407 individual genome sequences.
The collection dates range from 2020-06-14 to 2022-08-04;
Data were collected in 151 countries and territories;
All sequences in this dataset are compared relative to hCoV-19/Wuhan/WIV04/2019 (WIV04), the official reference sequence employed by GISAID (EPI_ISL_402124). Learn more at https://gisaid.org/WIV04.
Description: Acknowledgement of the authors and submitting laboratories that generated and shared SARS-CoV-2 viral genomes via the GISAID Initiative, on which some of this research is based.
